# Supplementary material for: An adaptive singular spectrum analysis method for extracting brain rhythms of electroencephalography
Source: PeerJ. 2017 Jun 28;5:e3474. doi: 10.7717/peerj.3474 (PMC5493032; doi:10.7717/peerj.3474)
Supplement: Supplemental Information 1 — Descriptions of all the functions in the Matlab codes are as follows: EEG_SSA: The main function program func_embedding: This function is the time-delay embedding step. It maps the one-dimensional data onto a multidimensional trajectory matrix X using a sliding window. func_svd: This function is the SVD step in the SSA func_reconstruction: This function is the reconstruction stage in SSA based on the diagonal averaging step func_artifactsremoval: This function is the artifacts removal based on the grouping rule func_rhythmsextraction: This function is the alpha rhythm extraction based on the grouping rule func_EEGgenerationMPAmodel: This function is the simulation of EEG based on the MPA EEG model. [file peerj-05-3474-s001.zip]

Archive with 43 entries (40 files):
- experimental EEG/
- experimental EEG/EEG_SSA.m
- experimental EEG/func_artifactsremoval.m
- experimental EEG/func_embedding.m
- experimental EEG/func_IIRfiltering.m
- experimental EEG/func_reconstruction.m
- experimental EEG/func_rhythmsextraction.m
- experimental EEG/func_svd.m
- experimental EEG/func_waveletpacketdecomposite.m
- experimental EEG/raw EEG data/
- experimental EEG/raw EEG data/close1.xlsx
- experimental EEG/raw EEG data/close10.xlsx
- experimental EEG/raw EEG data/close11.xlsx
- experimental EEG/raw EEG data/close12.xlsx
- experimental EEG/raw EEG data/close2.xlsx
- experimental EEG/raw EEG data/close3.xlsx
- experimental EEG/raw EEG data/close4.xlsx
- experimental EEG/raw EEG data/close5.xlsx
- experimental EEG/raw EEG data/close6.xlsx
- experimental EEG/raw EEG data/close7.xlsx
- experimental EEG/raw EEG data/close8.xlsx
- experimental EEG/raw EEG data/close9.xlsx
- experimental EEG/raw EEG data/open1.xlsx
- experimental EEG/raw EEG data/open10.xlsx
- experimental EEG/raw EEG data/open11.xlsx
- experimental EEG/raw EEG data/open12.xlsx
- experimental EEG/raw EEG data/open2.xlsx
- experimental EEG/raw EEG data/open3.xlsx
- experimental EEG/raw EEG data/open4.xlsx
- experimental EEG/raw EEG data/open5.xlsx
- experimental EEG/raw EEG data/open6.xlsx
- experimental EEG/raw EEG data/open7.xlsx
- experimental EEG/raw EEG data/open8.xlsx
- experimental EEG/raw EEG data/open9.xlsx
- simulated EEG/
- simulated EEG/close2.xlsx
- simulated EEG/EEG_simulation.m
- simulated EEG/func_artifactsremoval.m
- simulated EEG/func_EEGgenerationMPAmodel.m
- simulated EEG/func_embedding.m
- simulated EEG/func_reconstruction.m
- simulated EEG/func_rhythmsextraction.m
- simulated EEG/func_svd.m
