# Supplementary material for: An adaptive singular spectrum analysis method for extracting brain rhythms of electroencephalography
Source: PeerJ. 2017 Jun 28;5:e3474. doi: 10.7717/peerj.3474 (PMC5493032; doi:10.7717/peerj.3474)
Supplement: Supplemental Information 1 — Descriptions of all the functions in the Matlab codes are as follows: EEG_SSA: The main function program func_embedding: This function is the time-delay embedding step. It maps the one-dimensional data onto a multidimensional trajectory matrix X using a sliding window. func_svd: This function is the SVD step in the SSA func_reconstruction: This function is the reconstruction stage in SSA based on the diagonal averaging step func_artifactsremoval: This function is the artifacts removal based on the grouping rule func_rhythmsextraction: This function is the alpha rhythm extraction based on the grouping rule func_EEGgenerationMPAmodel: This function is the simulation of EEG based on the MPA EEG model. [file peerj-05-3474-s001.zip › experimental EEG/func_artifactsremoval.m]

function [artifact_ssa ]=func_artifactsremoval(RC,dmax)

% this function is the artifacts removal based on the grouping rule
%   RC - reconstructed components
%   dmax �� amplitude of the EEG signal
%   artifact_ssa - the removed artifacts

if dmax>200
    artifact_ssa = RC(:,1)+RC(:,2);
else
    artifact_ssa = RC(:,1);
end

end
    
