# Supplementary material for: An adaptive singular spectrum analysis method for extracting brain rhythms of electroencephalography
Source: PeerJ. 2017 Jun 28;5:e3474. doi: 10.7717/peerj.3474 (PMC5493032; doi:10.7717/peerj.3474)
Supplement: Supplemental Information 1 — Descriptions of all the functions in the Matlab codes are as follows: EEG_SSA: The main function program func_embedding: This function is the time-delay embedding step. It maps the one-dimensional data onto a multidimensional trajectory matrix X using a sliding window. func_svd: This function is the SVD step in the SSA func_reconstruction: This function is the reconstruction stage in SSA based on the diagonal averaging step func_artifactsremoval: This function is the artifacts removal based on the grouping rule func_rhythmsextraction: This function is the alpha rhythm extraction based on the grouping rule func_EEGgenerationMPAmodel: This function is the simulation of EEG based on the MPA EEG model. [file peerj-05-3474-s001.zip › experimental EEG/func_embedding.m]

function [ matrix ] = func_embedding( data, L )


% This function is the time-delay embedding step.It maps the one-dimensional data onto a multidimensional trajectory matrix X using a sliding window.
%   data ¡ª one-dimensional EEG data
%   L ¡ª window length
%   step ¡ª time delay,in,this study, step = 1

step = 1;

N = length(data);

for i = 1:N-(L-1)*step
    matrix(:,i) = data(i:step:i+(L-1)*step);
end


end
