# Supplementary material for: An adaptive singular spectrum analysis method for extracting brain rhythms of electroencephalography
Source: PeerJ. 2017 Jun 28;5:e3474. doi: 10.7717/peerj.3474 (PMC5493032; doi:10.7717/peerj.3474)
Supplement: Supplemental Information 1 — Descriptions of all the functions in the Matlab codes are as follows: EEG_SSA: The main function program func_embedding: This function is the time-delay embedding step. It maps the one-dimensional data onto a multidimensional trajectory matrix X using a sliding window. func_svd: This function is the SVD step in the SSA func_reconstruction: This function is the reconstruction stage in SSA based on the diagonal averaging step func_artifactsremoval: This function is the artifacts removal based on the grouping rule func_rhythmsextraction: This function is the alpha rhythm extraction based on the grouping rule func_EEGgenerationMPAmodel: This function is the simulation of EEG based on the MPA EEG model. [file peerj-05-3474-s001.zip › experimental EEG/func_waveletpacketdecomposite.m]

function [alpha_wp] = func_waveletpacketdecomposite(V_noise)

% this function is alpha rhythm extracted using wavelet decomposition
%   V_noise - EEG signal data
%   alpha_wp - extracted alpha rhythm using wavelet decomposition


T=wpdec(V_noise,6,'db2'); % db2 wavelet decomposition of level 6
nodes=get(T,'tn');
ord=wpfrqord(nodes);
y5 = wprcoef(T,[6 ord(6)-1]); 
y6 = wprcoef(T,[6 ord(7)-1]);
y7 = wprcoef(T,[6 ord(8)-1]);
alpha_wp = y5+y6+y7;   

end
    
