# Supplementary material for: An adaptive singular spectrum analysis method for extracting brain rhythms of electroencephalography
Source: PeerJ. 2017 Jun 28;5:e3474. doi: 10.7717/peerj.3474 (PMC5493032; doi:10.7717/peerj.3474)
Supplement: Supplemental Information 1 — Descriptions of all the functions in the Matlab codes are as follows: EEG_SSA: The main function program func_embedding: This function is the time-delay embedding step. It maps the one-dimensional data onto a multidimensional trajectory matrix X using a sliding window. func_svd: This function is the SVD step in the SSA func_reconstruction: This function is the reconstruction stage in SSA based on the diagonal averaging step func_artifactsremoval: This function is the artifacts removal based on the grouping rule func_rhythmsextraction: This function is the alpha rhythm extraction based on the grouping rule func_EEGgenerationMPAmodel: This function is the simulation of EEG based on the MPA EEG model. [file peerj-05-3474-s001.zip › experimental EEG/raw EEG data/close1.xlsx]

## Sheet: Sheet1
-20.8618
-16.8701
-13.2019
-11.1145
-9.26514
-6.78101
-2.70386
2.86255
7.68433
10.2783
12.9089
15.1367
16.7725
16.3269
12.8967
7.12891
1.65405
-2.94189
-7.60498
-13.4094
-19.3237
-23.291
-23.0835
-21.4172
-17.3401
-15.332
-15.4419
-12.5488
-7.18384
-2.20337
2.41699
1.64185
-3.10059
-6.82373
-8.22144
-8.34961
-8.35571
-12.3169
-16.3269
-15.9729
-16.4856
-14.3066
-13.3606
-15.8569
-17.0837
-15.2405
-10.2478
-5.71289
-4.24805
-8.84399
-16.6138
-24.2432
-28.2959
-29.8645
-31.0364
-32.6904
-34.5947
-36.7188
-38.6902
-40.8447
-41.7419
-41.4978
-39.7217
-38.1104
-37.7197
-38.7573
-39.624
-38.8245
-37.207
-37.4939
-39.2761
-42.2485
-44.3665
-45.166
-45.1599
-46.3989
-46.936
-46.5271
-43.8354
-39.6118
-34.137
-29.6631
-28.4607
-30.1697
-28.7415
-21.4722
-14.0198
-8.77686
-10.2844
-17.7979
-24.4507
-27.9358
-30.7922
-32.7698
-35.0769
-39.1663
-36.5295
-31.366
-27.3132
-24.4202
-22.6807
-19.6472
-14.9292
-7.79419
-4.67529
-8.92944
-11.2305
-10.614
-9.198
-11.8896
-17.5659
-21.8384
-22.522
-20.5322
-19.458
-19.6838
-20.9351
-19.9402
-14.2944
-9.59473
-8.73413
-10.0342
-11.6455
-12.8235
-12.4329
-8.84399
-6.85425
-8.93555
-12.3962
-15.8813
-17.0776
-14.1296
-9.62524
-6.54297
-4.53491
-1.78833
0.0488281
2.2583
3.30811
4.18701
4.37012
4.10156
2.91748
-1.01929
-6.10962
-9.23462
-12.5549
-14.4348
-16.2781
-14.3494
-9.27734
-4.79126
-1.99585
-0.683594
2.22778
8.5083
17.8772
24.9817
25.4395
21.405
15.5945
7.83081
0.738525
-5.3833
-10.5652
-14.2761
-17.2729
-18.4448
-16.2109
-11.6455
-8.20313
-6.58569
-5.49316
-2.6001
4.53491
11.6638
14.5203
12.6282
8.74634
4.69971
2.16675
-1.06812
-7.03125
-13.5437
-20.3857
-24.1821
-26.239
-28.7476
-28.4302
-27.124
-26.0132
-20.6543
-16.5283
-15.2344
-14.4287
-15.7166
-18.0237
-18.1702
-18.5669
-18.1091
-16.4673
-12.1765
-6.78711
-3.49121
-4.40063
-5.82886
-5.58472
-1.11084
6.45752
13.7634
17.0715
19.812
20.4163
17.1631
12.9639
7.76978
3.19214
0.842285
0.732422
1.61743
3.15552
4.52881
4.28467
2.12402
-1.16577
-3.6499
-3.80249
-1.99585
0.500488
2.20337
1.47095
1.11694
0.0305176
0.219727
1.35498
0.964355
-1.64795
-6.17676
-11.8774
-15.9058
-17.45
-17.3584
-17.1997
-16.4856
-16.1621
-14.6667
-11.2793
-6.02417
-0.0610352
4.93774
7.61108
6.09131
4.10767
1.44653
-0.280762
-1.85547
-2.11182
-0.909424
1.34888
3.6438
2.76489
-2.02026
-3.21045
-0.0610352
7.04346
15.4785
19.8486
20.8374
19.5129
18.8232
19.5007
19.5557
17.627
10.7239
0.189209
-8.82568
-12.9333
-17.3279
-22.7417
-24.3896
-22.6807
-15.9363
-6.02417
-2.2522
-3.95508
-4.79736
-3.67432
-2.44141
1.47705
4.49829
6.53076
7.33643
6.83594
5.65796
2.96631
0.671387
-2.4231
-5.23682
-5.91431
-6.17065
-4.70581
-2.48413
-0.0366211
2.35596
4.61426
6.0791
7.99561
9.75342
11.792
13.9038
14.4897
13.7146
11.3403
9.92432
10.0952
12.1216
15.7837
18.9087
21.1914
23.8708
27.3499
31.6406
36.7798
42.4011
47.4792
52.7222
59.1064
65.4785
71.4478
76.5381
81.3599
87.1948
92.2974
94.6838
92.5293
87.5244
81.0059
72.7478
67.7124
68.1458
76.0498
89.801
103.04
112.36
115.839
114.178
109.961
105.548
98.2605
86.9934
70.3857
56.4392
49.292
47.1252
50.061
47.5403
35.4858
21.759
13.324
11.322
15.2283
19.1589
18.512
15.2344
12.0544
11.6211
11.6882
10.3943
6.9458
3.31421
-1.40381
-5.74341
-10.1624
-14.4226
-17.334
-19.3298
-19.696
-19.165
-18.573
-18.042
-15.979
-13.0371
-9.22241
-5.08423
-3.32642
-3.09448
-2.72217
-3.68652
-4.42505
-5.66406
-8.42285
-11.615
-15.5396
-18.8965
-21.7224
-23.9014
-24.762
-25.3296
-27.0508
-30.127
-32.7576
-36.1145
-38.7695
-38.5315
-37.8906
-35.8826
-33.1665
-31.8848
-32.6538
-33.197
-33.1726
-31.0364
-26.77
-22.6685
-20.5627
-21.1365
-19.6777
-15.9729
-10.2905
-3.75977
0.665283
3.00903
3.52173
2.4353
-0.860596
-7.76978
-16.3269
-23.2727
-27.6245
-28.6926
-27.0752
-24.8169
-23.6633
-23.6145
-24.0601
-23.1384
-19.7998
-13.501
-4.18091
5.896
16.5833
28.1677
41.1743
53.3386
62.97
67.395
68.4265
66.0278
62.6587
60.9619
61.8835
64.27
69.3481
75.3052
81.427
86.6089
92.4805
96.7468
99.9146
99.8779
94.9585
87.146
79.3213
72.3328
66.9067
62.03
56.9275
52.4353
50.9888
54.6875
59.2285
65.1428
71.0144
75.7263
80.8716
86.8469
89.3555
87.0789
79.4495
67.4316
54.4495
41.394
28.2227
16.2903
3.93677
-8.04443
-18.4631
-27.417
-34.613
-41.1194
-45.9412
-49.9634
-55.3467
-62.7319
-72.76
-87.439
-104.492
-125.513
-148.053
-172.07
-190.564
-199.976
-199.695
-199.646
-199.847
-200
-200
-200
-200
-200
-199.811
-196.045
-186.346
-177.014
-167.908
-156.989
-144.122
-130.469
-118.085
-106.573
-95.3918
-84.5825
-75.2136
-67.8711
-61.5723
-56.0425
-49.8962
-43.0908
-36.4746
-31.543
-27.8625
-27.0569
-31.8176
-38.2019
-47.4182
-58.6487
-67.804
-74.9207
-80.4688
-83.1177
-86.6455
-90.8752
-93.8599
-93.0542
-87.4023
-78.5706
-70.697
-64.5874
-61.1938
-59.7595
-60.5896
-61.5417
-62.9883
-63.7329
-63.3423
-65.0146
-66.5222
-66.3269
-64.7522
-59.2773
-52.0569
-42.1204
-31.665
-22.5159
-12.9333
-4.37622
2.85034
7.51343
11.3342
11.9446
10.2539
7.18384
-0.646973
-6.91528
-9.82666
-9.25293
-7.05566
-6.03027
-7.20215
-8.56323
-7.48901
-5.39551
-4.05273
-4.14429
-5.51147
-7.49512
-8.52051
-8.18481
-7.87964
-9.64966
-11.4014
-13.3423
-17.2241
-18.9758
-19.9097
-19.3237
-16.7664
-13.147
-9.16138
-4.89502
0.726318
8.18481
18.158
27.4414
31.897
31.0059
26.2634
22.4243
21.7163
25.0366
27.7527
27.8687
28.0457
25.4883
23.114
21.6797
20.5444
20.2637
22.113
25.2747
27.9602
30.8899
31.6711
32.0068
29.9316
24.4995
17.7551
10.437
5.9082
3.125
1.00098
-1.15356
-2.00195
-2.02637
-1.93481
-2.05688
-2.83203
-4.30298
-3.50342
-1.62964
1.2146
4.80347
8.09326
11.2305
13.7085
16.1194
17.5781
17.7368
16.5833
15.8142
14.1602
12.9883
10.7361
8.73413
7.90405
7.55005
9.08813
11.4197
13.4827
16.095
18.1763
19.8242
19.9341
19.3359
18.7561
18.5547
18.75
18.9392
18.3533
17.6208
17.8589
19.8914
21.7346
20.1599
18.5242
18.5059
20.6421
26.2268
31.8298
35.4553
37.5854
39.3799
41.2048
40.2588
36.322
31.6833
27.71
28.1982
31.5796
34.2773
37.616
39.4836
43.0176
50.116
53.8025
57.1472
57.3059
54.1016
52.1851
48.7427
43.0786
34.1064
24.4263
16.5771
11.6882
7.84302
2.34985
-4.10156
-8.25195
-9.06372
-7.34253
-6.71997
-6.57959
-4.03442
0.909424
8.28247
16.4185
21.698
24.1577
23.6328
20.3796
15.1794
10.1257
6.08521
3.39355
1.51978
-1.34277
-5.36499
-10.5652
-12.6953
-12.4512
-11.0046
-8.39233
-6.37817
-5.21851
-2.46582
0.0610352
2.09351
2.88086
2.88086
0.738525
-3.10669
-7.26929
-9.87549
-9.85107
-7.75146
-5.52979
-4.35791
-2.96021
0.708008
7.03125
14.1052
20.0806
23.9014
25.9521
23.5901
18.9514
17.45
16.7053
19.043
20.7458
19.2017
15.3748
11.7004
10.2417
9.86938
9.69849
9.65576
7.78198
5.5603
2.62451
1.94092
3.49731
7.23877
10.6079
9.24683
1.19629
-11.5479
-23.8159
-31.7993
-33.7097
-32.7942
-32.6721
-32.5562
-33.0811
-31.2744
-26.3428
-21.0083
-16.1133
-12.7625
-8.81958
-1.95313
7.67212
16.2659
21.6736
23.5596
23.7061
24.3042
25.8118
29.303
33.6731
38.3545
42.2852
45.6726
51.0193
58.075
66.5833
75.0916
81.9946
84.314
84.8022
80.3467
73.468
65.0085
57.6172
49.4263
40.3503
33.5938
27.6367
22.1313
16.095
7.44019
-1.01929
-5.08423
-5.74951
-4.74243
-4.47998
-3.73535
-2.36206
-3.51563
-5.34668
-9.40552
-13.0432
-13.4155
-11.6211
-9.64355
-8.5022
-7.65991
-8.86841
-11.0779
-14.0625
-18.2617
-21.1792
-21.9849
-20.05
-15.2466
-8.04443
-2.91138
-0.921631
-2.04468
-5.44434
-7.34863
-7.44019
-5.3772
-2.20947
2.28271
8.53882
16.2231
24.2371
31.2683
35.1196
35.7056
32.2083
26.3062
22.5037
19.9829
18.8232
20.575
17.627
13.7573
8.22754
1.92261
-0.933838
-0.671387
1.67236
5.32227
8.20313
12.2131
17.6636
24.5789
31.2805
36.1511
38.5803
40.0696
41.1987
40.7654
38.9038
33.9417
30.4199
29.425
27.7771
26.0437
21.8018
17.5537
14.74
12.6282
9.44824
3.8208
-0.164795
-0.823975
1.89209
4.28467
5.97534
7.01294
8.74634
12.2803
15.8569
17.2729
15.9729
12.2864
9.41162
7.95288
7.00073
7.72095
9.40552
10.9619
14.7949
19.9036
25.8972
32.2083
37.9761
42.6453
45.5322
47.9309
49.0479
48.8037
46.4722
40.4663
32.9346
27.4841
26.6174
27.5757
28.2043
26.8005
25.2991
22.6563
21.4722
21.4355
22.052
24.1638
27.8137
29.8218
30.3345
30.4321
29.4373
28.1128
26.8433
25.8301
24.1821
21.2463
14.0442
4.90112
-3.4729
-8.30078
-9.41162
-5.87769
-1.66626
-0.854492
-1.2146
-2.67944
-1.83105
2.6001
7.65381
9.32007
7.68433
5.71289
4.47388
4.62036
4.35791
2.6123
0.146484
-1.29395
-1.77612
-2.91138
-4.3457
-5.46875
-5.05371
-2.87476
0.830078
4.07104
5.5603
5.79834
4.77295
4.3457
3.91235
3.86963
3.58276
4.63867
6.27441
7.62939
6.98853
2.54517
-4.61426
-11.0046
-15.6433
-16.2964
-15.8691
-14.801
-14.1724
-13.623
-12.7563
-12.323
-12.9639
-15.0513
-18.2312
-21.0571
-23.7305
-24.8169
-25.6836
-25.2563
-25.4944
-25.3113
-23.8281
-21.5088
-18.8965
-16.7847
-16.5222
-17.8711
-18.3472
-17.3767
-14.1418
-9.03931
-3.77197
0
0.0976563
-3.54614
-10.3333
-15.9363
-16.7419
-12.5305
-3.03955
7.50732
16.8274
24.1577
28.0396
29.8401
29.48
28.1555
25.0549
21.2097
19.2688
15.4358
12.677
9.5459
2.66724
-2.01416
-5.7312
-10.8826
-17.3035
-25.824
-34.0088
-38.5681
-40.1001
-39.2334
-37.7014
-34.9304
-30.4688
-26.4404
-24.5605
-23.8586
-23.8953
-24.3408
-24.1516
-24.1455
-23.8403
-22.4792
-21.4539
-20.5933
-20.6116
-19.7998
-17.5659
-14.3494
-9.97925
-4.77295
0.622559
4.94385
8.02002
7.48901
4.64478
1.9104
0.268555
0.3479
-0.244141
-2.28882
-6.17065
-9.91211
-14.1418
-18.512
-22.644
-26.6235
-29.3579
-31.1035
-31.2073
-30.3894
-27.2644
-22.3022
-17.6086
-14.7644
-14.6301
-17.0776
-20.2576
-23.1995
-26.3184
-28.7354
-31.5002
-33.7585
-33.5388
-33.0383
-33.2703
-33.905
-34.6313
-35.022
-34.1431
-33.1726
-30.4626
-25.9888
-19.7693
-12.2192
-8.55713
-8.09937
-8.99048
-9.33838
-7.24487
-2.38647
2.86255
6.78101
10.791
14.3921
17.4072
19.6716
20.3369
19.6167
17.9016
14.1968
16.748
22.3328
28.8147
34.5764
32.0557
25.2563
18.7378
16.9617
18.0542
19.9951
21.1914
20.9595
21.0083
24.0173
29.0161
33.6365
35.7178
35.4797
34.4604
33.7585
34.137
35.5164
36.2
34.4727
31.2683
26.1169
19.1956
13.8916
10.0037
7.40967
4.10156
1.08032
-0.43335
-0.964355
-0.543213
-0.506592
-0.543213
-0.817871
2.00806
5.30396
8.07495
10.5408
11.676
12.9822
12.7747
10.8459
6.9519
1.80054
-2.17896
-4.65698
-5.70068
-6.46362
-5.93262
-4.85229
-4.80957
-4.54102
-4.52881
-4.6936
-0.384521
5.49316
11.7249
16.4001
18.4631
20.3003
22.3145
24.1272
25.0854
23.4253
20.1538
17.6819
16.4734
15.2283
13.2324
10.2173
4.99878
-0.292969
-4.56543
-5.51758
-2.81372
3.27148
9.13696
10.4126
7.70874
2.94189
-1.08643
-3.79639
-5.53589
-7.84302
-8.84399
-7.66602
-5.41992
-3.03345
-2.87476
-4.99268
-6.12793
-6.40259
-5.7312
-2.49023
1.75781
5.64575
10.1929
12.0361
11.2488
7.54395
2.79541
-0.952148
-4.36401
-6.36597
-6.29272
-5.66406
-4.88281
-3.94897
-3.89404
-5.12695
-6.61621
-6.56738
-3.65601
1.77612
8.75244
12.0239
10.3882
3.85742
-5.71289
-16.3513
-23.4924
-28.6987
-33.0383
-38.0737
-45.7947
-53.9368
-61.1328
-66.2476
-68.4998
-69.8303
-67.3645
-61.5845
-55.4443
-49.1211
-43.7012
-40.1367
-37.9395
-35.6262
-32.9834
-30.9753
-31.2744
-32.6538
-36.4807
-39.9658
-42.5842
-46.6858
-46.2585
-43.0481
-40.4846
-37.8174
-36.7249
-35.5652
-32.0618
-27.9968
-27.1484
-29.1931
-31.5491
-32.4707
-32.9224
-32.4341
-32.4341
-32.7271
-33.1909
-33.252
-33.7036
-33.3435
-32.5012
-31.8542
-30.9326
-29.5959
-27.832
-25.5188
-22.998
-20.0562
-15.2649
-11.084
-6.89087
-4.62036
-5.34668
-7.56226
-9.57031
-11.1084
-11.5967
-12.0667
-11.8469
-10.7422
-9.23462
-7.75757
-6.48193
-5.16357
-4.49829
-2.91748
-3.19214
-3.10059
-1.61743
0.415039
2.03247
3.66211
3.8147
2.90527
1.74561
-0.238037
-2.96021
-4.96216
-4.88892
-3.33862
-0.994873
2.4231
7.39136
12.9089
18.6401
23.7122
27.4292
30.2429
33.5205
35.5957
35.0281
33.9966
34.9182
35.0159
34.8755
34.8572
32.2815
31.6772
34.79
36.4319
34.0881
31.0181
29.48
27.3376
27.0996
29.6326
30.2246
30.0049
28.4241
20.3979
8.63037
-1.23901
-9.10034
-12.9333
-11.792
-10.3271
-10.2417
-11.6821
-16.9067
-22.0764
-24.4751
-25.9949
-24.8718
-23.0957
-20.7642
-18.6279
-18.8416
-22.1313
-27.2034
-29.8401
-29.6753
-26.0193
-19.4031
-13.623
-11.1816
-10.7117
-11.4319
-10.5347
-8.8562
-7.39746
-5.63354
-0.970459
4.30908
8.8501
12.6526
11.5417
7.08008
1.95313
-4.12598
-8.97827
-10.5103
-10.2661
-8.97827
-9.52148
-12.3657
-13.9526
-16.0339
-15.4724
-10.199
-2.64282
4.71191
9.42993
10.376
8.22754
4.55933
-0.500488
-4.80957
-7.15332
-8.01392
-9.50317
-13.4705
-20.7458
-26.9775
-27.8442
-26.77
-26.4648
-25.3906
-25.5127
-24.1516
-20.0317
-16.9495
-14.1663
-10.7239
-7.31812
-5.59082
-3.88184
-2.14844
0.756836
2.63672
2.14844
-0.457764
-4.07715
-6.72607
-10.2417
-15.3625
-20.8496
-24.469
-24.5056
-20.282
-14.1541
-7.31812
-2.79541
0.164795
2.89917
7.20825
11.5662
17.0959
20.3186
19.5068
17.9382
16.1011
14.2456
13.6963
14.1846
15.1672
17.4744
20.105
22.4976
23.6511
24.7437
27.5391
32.1716
34.4055
35.6079
35.4248
34.1248
34.4238
34.7229
32.3364
27.3376
21.2463
15.8997
11.2976
7.61108
4.71802
1.42212
-0.195313
1.98364
5.44434
9.01489
13.5986
17.4805
21.1853
24.8779
27.7222
27.6611
26.5442
23.2727
18.4204
11.7737
5.9021
1.00098
-2.16675
-3.35693
-3.57056
-3.71704
-4.57153
-5.58472
-4.66919
-1.40991
3.90015
9.27124
10.968
9.16748
6.01196
4.00391
5.18799
8.96606
13.5742
16.1011
15.9851
13.7085
10.1196
7.59888
6.84814
6.63452
5.98145
3.8269
-1.99585
-4.63257
-8.83789
-13.4216
-15.8081
-19.1101
-21.405
-22.0825
-23.645
-25.8606
-26.5137
-24.4202
-19.8975
-15.4236
-11.7554
-8.84399
-5.45044
-3.58887
-3.02124
-6.23169
-11.0779
-13.2324
-14.6545
-13.9648
-13.446
-14.8254
-18.1519
-20.6726
-21.0876
-19.2383
-14.1785
-8.66089
-4.19922
-0.55542
3.43628
6.69556
9.42383
11.6638
14.0869
18.0664
20.7947
20.4102
15.0696
7.36084
5.09644
6.10962
8.8501
8.28247
2.53906
-4.87061
-8.36792
-6.66504
-2.7832
1.96533
4.54712
3.9856
3.11279
2.68555
