# Supplementary material for: An adaptive singular spectrum analysis method for extracting brain rhythms of electroencephalography
Source: PeerJ. 2017 Jun 28;5:e3474. doi: 10.7717/peerj.3474 (PMC5493032; doi:10.7717/peerj.3474)
Supplement: Supplemental Information 1 — Descriptions of all the functions in the Matlab codes are as follows: EEG_SSA: The main function program func_embedding: This function is the time-delay embedding step. It maps the one-dimensional data onto a multidimensional trajectory matrix X using a sliding window. func_svd: This function is the SVD step in the SSA func_reconstruction: This function is the reconstruction stage in SSA based on the diagonal averaging step func_artifactsremoval: This function is the artifacts removal based on the grouping rule func_rhythmsextraction: This function is the alpha rhythm extraction based on the grouping rule func_EEGgenerationMPAmodel: This function is the simulation of EEG based on the MPA EEG model. [file peerj-05-3474-s001.zip › experimental EEG/raw EEG data/close10.xlsx]

## Sheet: Sheet1
0.292969
-1.2146
-2.4292
-2.71606
-1.09863
2.13623
5.34668
8.62427
10.9558
12.2803
12.6465
13.3057
14.679
15.5334
14.8926
11.7554
7.19604
3.24707
-0.195313
-1.69678
-2.49023
-2.47803
-2.19116
-2.28271
-1.41602
-0.88501
0.598145
2.97241
6.62842
11.6272
16.3452
18.5547
17.926
14.7339
10.5896
6.25
1.84937
-3.49731
-9.47876
-13.5864
-15.4541
-14.9353
-13.2202
-9.64966
-6.50635
-2.99072
-0.268555
1.99585
3.25317
4.58984
8.08105
10.2722
12.1765
10.6445
6.29272
0.146484
-5.2002
-7.70264
-7.69043
-7.28149
-7.09839
-8.27637
-9.42993
-10.5225
-12.2742
-13.8794
-12.6892
-8.40454
-4.15649
-0.0671387
-0.878906
-7.2876
-13.0981
-17.7368
-20.3064
-20.697
-20.1111
-20.105
-20.9778
-21.3196
-21.4722
-20.6116
-19.2139
-17.334
-13.9832
-10.2722
-6.83594
-3.23486
-2.69165
-4.62646
-6.55518
-6.40259
-5.18188
-1.64795
-0.634766
-3.84521
-9.06982
-14.8743
-18.1396
-17.334
-13.8367
-10.6384
-8.1604
-6.91528
-5.06592
-2.73438
0.946045
2.17896
1.62354
-0.579834
-2.48413
-3.76587
-4.01001
-3.16162
-2.85034
-1.15356
1.14136
2.36816
2.83813
0.830078
-2.53296
-5.29785
-5.52979
-3.58276
-0.323486
1.97144
1.11694
-2.40479
-8.58154
-13.678
-16.2964
-15.0208
-10.4492
-5.70679
-1.58691
1.01318
2.69165
4.46167
5.21851
5.78003
4.90112
2.06299
-0.268555
-1.03149
-0.55542
-0.531006
-1.17798
-3.63159
-6.45142
-8.41675
-9.76563
-10.1563
-8.05054
-4.01001
-0.494385
1.78223
2.36816
1.59912
1.81274
3.49121
5.16968
6.68945
7.87354
5.99365
2.86865
-2.9541
-9.33228
-13.8916
-15.6494
-13.4155
-9.04541
-3.8269
0.897217
4.56543
7.73926
10.6384
9.86328
6.95801
4.03442
1.40991
1.87988
3.9917
5.64575
3.69263
0.0854492
-4.77905
-9.375
-11.3037
-11.145
-9.04541
-6.5918
-3.75366
1.28174
7.2937
12.8174
15.802
14.8071
10.4919
7.14111
6.72607
8.81958
10.8093
9.45435
4.66309
-1.23291
-6.65894
-8.64868
-7.84912
-5.93262
-2.72217
-0.372314
-0.415039
-0.0488281
0.604248
1.20239
2.64282
3.50952
3.21045
3.39966
3.28369
1.92261
0.189209
-1.98364
-4.45557
-5.70068
-6.5979
-5.04761
-1.69678
1.45874
4.31519
6.31104
8.28857
10.8704
12.6892
11.5845
8.22144
6.28662
5.91431
9.36279
11.8042
11.8286
9.15527
7.51953
6.54297
6.32324
5.05371
2.7771
1.98975
4.55933
7.94678
11.4136
12.7869
11.6516
10.4309
10.3943
9.34448
7.49512
7.55615
8.83179
11.145
12.3291
10.5957
6.14014
2.0752
-0.622559
-3.28369
-4.55933
-3.84521
-0.750732
3.68652
5.88989
5.71289
4.18701
1.52588
0.518799
0.531006
1.42822
2.03247
2.61841
0.634766
-2.74658
-7.37305
-12.0972
-15.4724
-16.3147
-14.7888
-12.3352
-7.68433
-2.23389
1.62354
4.14429
2.948
-0.439453
-2.54517
-2.32544
0.408936
3.19824
4.48608
3.15552
-0.500488
-4.98657
-9.90601
-14.6729
-18.2556
-20.1355
-18.3411
-14.2944
-10.9131
-8.05664
-7.01294
-6.69556
-6.10962
-5.81055
-6.38428
-6.64673
-5.31616
-3.97949
-3.42407
-4.66309
-7.76367
-11.5295
-13.9343
-14.978
-13.5071
-11.2549
-9.16748
-7.34253
-6.61621
-4.61426
-2.86255
-0.994873
0.134277
-0.354004
-2.17896
-5.57861
-9.22852
-10.0098
-9.7229
-9.10034
-9.46045
-12.384
-15.3503
-17.1875
-17.9993
-18.8843
-17.9382
-14.5752
-9.98535
-5.05371
-1.44043
1.2146
2.02637
3.85132
5.7251
5.42603
5.48706
5.81055
5.92651
5.13916
3.16162
-0.0915527
-3.85132
-5.95703
-6.70166
-6.36597
-4.72412
-3.51563
-2.65503
-3.19214
-3.91235
-3.6499
-1.79443
1.24512
3.50952
4.99268
4.25415
1.5625
-0.842285
-3.83301
-5.67017
-6.45752
-7.59277
-8.75854
-8.78296
-9.8877
-10.9131
-11.0352
-10.3333
-7.87354
-3.91235
-0.360107
1.49536
1.81274
0.0366211
-3.31421
-7.24487
-10.4614
-12.3596
-12.4023
-13.0127
-13.5071
-14.3127
-15.918
-17.1936
-18.4998
-19.7327
-19.3542
-17.4316
-14.8865
-10.907
-8.28857
-7.17773
-8.3374
-11.4441
-14.6973
-16.0706
-16.1133
-15.5151
-15.8203
-15.3809
-13.9954
-9.552
-5.91431
-3.53394
-3.60718
-5.41992
-5.45044
-4.26636
-2.31323
-1.0498
-1.64185
-2.74658
-4.32129
-7.48901
-8.89282
-9.8999
-8.5022
-4.30908
0.744629
4.58984
6.13403
4.67529
1.08032
-1.94092
-3.15552
-2.6001
0.830078
3.94287
4.1687
0.457764
-5.81665
-11.2488
-14.0503
-13.5132
-11.0779
-8.45947
-5.62744
-3.40576
-1.34888
-0.842285
-1.26953
-0.915527
-1.35498
-1.68457
-1.16577
-1.00708
-0.909424
1.37939
2.40479
1.71509
-0.0854492
-4.57764
-8.57544
-10.8582
-11.6577
-12.2314
-12.5122
-11.5234
-10.4675
-8.89282
-7.38525
-6.98242
-7.02515
-6.67725
-6.66504
-6.51855
-7.09229
-7.64771
-8.95386
-11.1267
-15.033
-17.1143
-17.2852
-14.1418
-8.84399
-3.76587
1.25122
4.6875
6.41479
8.28857
8.59985
7.73926
6.65283
4.69971
3.48511
1.92261
0.0976563
-2.66113
-7.17163
-11.4136
-13.8062
-14.5386
-11.6089
-7.64771
-3.89404
-2.57568
-1.45264
-1.99585
-2.88696
-4.43115
-5.05371
-5.67017
-5.40161
-3.55835
-0.970459
0.537109
2.16675
1.60522
-0.524902
-3.40576
-6.0791
-7.93457
-10.4248
-12.9089
-12.9272
-11.7737
-9.07593
-8.20313
-8.92944
-11.9995
-12.3352
-10.8521
-9.06982
-8.25195
-8.74023
-9.18579
-7.40356
-5.39551
-3.4729
-2.57568
-2.13013
-1.78833
-1.20239
-0.012207
2.38647
3.77197
4.18701
2.53906
-1.37329
-5.80444
-9.3689
-10.5652
-9.16748
-7.35474
-8.23975
-12.1765
-18.6951
-23.5046
-24.7803
-21.3135
-16.3513
-10.8398
-5.64575
-1.9104
1.17798
2.58179
0.695801
-3.54614
-8.17261
-11.3708
-10.5652
-8.08105
-5.57251
-4.80957
-6.36597
-9.0271
-11.4319
-12.2925
-10.8521
-7.25708
-3.302
0.714111
4.66309
8.39844
8.69751
5.65186
-0.65918
-7.33643
-11.2
-13.1592
-15.3198
-17.7124
-19.5923
-20.1538
-19.2932
-18.4204
-18.3838
-17.572
-13.7878
-8.38013
-3.06396
0.115967
0.689697
-1.09863
-1.98364
-0.421143
-0.0366211
-0.640869
-2.44141
-5.52368
-6.90308
-6.85425
-7.87964
-9.03931
-9.35059
-7.34253
-1.98364
3.38135
7.83691
10.2783
10.4614
8.83789
7.06787
5.81055
6.12183
8.13599
10.0952
8.5144
6.16455
3.70483
2.13623
2.71606
3.9978
4.54102
6.21338
7.59888
10.6934
14.5752
17.3706
17.572
14.6362
10.1685
6.073
2.15454
-0.445557
-2.11182
-2.89307
-2.31934
-2.81982
-4.67529
-8.34351
-11.0474
-10.0098
-6.56128
-1.39771
4.12598
7.94067
10.1563
11.3953
11.5479
10.8398
9.90601
9.552
11.0352
13.2629
14.5386
13.7085
10.6018
6.86035
4.73633
3.94287
4.07104
4.59595
6.87256
9.90601
12.4268
12.6099
10.4065
7.42188
6.09741
6.46973
8.30688
9.11255
7.92847
5.45654
1.77002
-0.872803
-2.67944
-5.30396
-5.46875
-5.66406
-6.48193
-5.84717
-5.76172
-3.49121
0.0549316
2.97852
3.36914
0.335693
-0.98877
0.817871
3.48511
6.98853
8.5144
6.87866
3.44849
-0.952148
-4.07104
-5.7373
-4.91333
-2.58789
-1.00098
1.00708
2.39868
2.21558
0.170898
-3.302
-5.54199
-6.47583
-7.21436
-6.04858
-4.07104
-2.58789
-2.32544
-4.90112
-8.91724
-11.0779
-11.1755
-9.552
-7.4707
-4.10767
0.714111
4.1687
5.24902
4.22974
0.860596
-1.25732
-2.19727
-2.05688
-0.750732
1.26343
1.80054
-0.494385
-3.93066
-6.86035
-10.6567
-11.8408
-10.6018
-6.65283
1.58691
8.61816
10.7849
9.08813
5.01709
2.16675
0.952148
-0.366211
-1.79443
-1.75171
-0.598145
-1.98975
-4.41284
-9.06982
-13.2568
-16.0583
-16.6016
-14.8071
-10.3088
-3.9917
4.14429
10.6567
12.9944
12.2925
9.18579
4.65088
2.14844
3.58887
7.84912
12.7319
14.4409
11.261
4.89502
-0.109863
-2.76489
-1.80664
-0.0305176
2.59399
5.18188
7.61719
7.74536
6.43921
4.55322
4.22363
6.05469
7.43408
8.59375
9.06372
11.1694
13.5986
13.6475
11.2732
7.24487
3.57056
2.2522
2.34985
3.17993
6.46973
11.1023
15.2466
18.103
18.5364
19.0552
20.1111
19.6899
18.6279
16.9861
15.7166
15.6311
14.3921
11.2183
6.65283
3.21045
2.7771
4.57153
9.81445
15.6616
18.3105
17.6575
15.7288
12.8357
12.1338
13.7024
13.7512
14.032
14.0137
14.1907
14.0747
12.3413
7.4585
2.57568
-1.00708
-3.77197
-4.66919
-5.7373
-4.15039
0.177002
6.75049
13.9954
18.4448
20.2759
21.167
22.4365
23.4863
25.2441
24.5056
21.5271
16.0706
10.0403
4.43726
1.06201
-2.39258
-5.78003
-8.27637
-8.25195
-5.54199
-1.27563
4.05884
7.69043
9.38721
9.35059
8.72192
8.41064
8.99658
11.9019
15.7776
18.6096
20.7947
20.9351
19.0613
14.856
10.8948
8.3313
7.49512
8.20923
8.53882
7.20825
5.67017
4.50439
4.23584
3.33252
1.31226
-0.543213
-1.03149
-1.2085
-1.22681
-1.92871
-1.51978
-0.317383
2.94189
5.28564
6.58569
7.31812
7.8064
7.28149
6.87256
6.40259
4.79736
4.15039
4.59595
5.0293
6.97632
8.63037
8.38013
8.59985
8.59985
8.74023
9.552
9.70459
10.7849
13.1287
16.1682
17.5537
15.094
10.4126
4.8645
2.11792
2.15454
4.93774
7.57446
7.65991
6.2561
4.49219
4.25415
6.57959
9.28955
10.1685
10.0403
9.82056
11.6028
14.2517
17.0349
17.4011
15.5701
11.7249
6.89697
2.0874
-1.52588
-2.78931
-2.72827
-1.63574
0.32959
1.46484
1.83716
2.92358
4.02832
5.15747
6.20117
6.62231
5.27954
2.96631
-0.128174
-3.10669
-6.2439
-9.14307
-11.3953
-13.385
-14.1724
-13.8794
-12.5854
-10.4553
-7.6355
-6.61621
-6.10352
-5.48096
-4.87061
-3.23486
-0.671387
-0.531006
-1.43433
-2.86865
-4.98657
-5.3894
-3.71094
-0.274658
3.97949
8.10547
9.28955
7.08008
3.77197
0.360107
-0.140381
0.335693
2.80762
5.23071
8.17261
10.7971
11.322
10.8704
8.77686
5.65186
3.02734
0.292969
-1.37329
-2.23999
-2.9541
-4.39453
-6.04248
-7.59277
-8.62427
-9.69849
-11.2427
-14.0076
-16.2842
-16.9678
-15.6616
-13.1897
-11.4502
-10.5652
-10.8948
-11.4868
-11.3586
-10.4736
-8.14209
-5.29785
-3.06396
-2.36206
-3.10669
-3.27148
-2.20947
-1.15356
-0.0305176
1.70898
3.49121
4.84619
6.48804
7.13501
7.56836
6.81152
4.66309
0.427246
-5.15747
-9.81445
-14.1663
-17.3523
-18.7805
-19.4275
-19.8853
-21.0205
-23.7488
-25.4395
-26.0864
-24.6582
-22.9492
-20.3674
-16.2659
-12.2681
-7.88574
-5.71899
-5.49927
-6.79321
-9.00269
-10.8582
-11.5906
-12.6404
-13.5437
-16.3513
-20.9473
-24.8962
-25.4761
-23.584
-19.0857
-14.325
-10.1074
-6.54907
-3.36304
-1.42822
-1.17798
-1.54419
-2.12402
-0.634766
1.49536
3.54004
4.62036
4.73633
5.42603
6.03027
7.06787
7.51343
7.42798
7.97119
10.0464
12.0056
13.4521
12.7136
9.32007
5.31616
1.35498
-2.67334
-6.31714
-10.6873
-12.2009
-9.49707
-3.80859
0.915527
1.16577
-2.7771
-7.42188
-8.31909
-7.06787
-4.71191
-3.66821
-4.26025
-3.50342
-0.55542
3.14331
4.94385
4.85229
2.6062
-0.22583
-2.0813
-3.1189
-3.4668
-2.40479
-0.32959
2.06299
2.10571
-0.0671387
-4.5166
-7.61719
-6.37207
-0.256348
5.63354
6.14624
0.579834
-6.54907
-11.7249
-13.2751
-12.2498
-10.4004
-6.37207
-0.793457
4.05273
5.75562
3.97339
0.878906
-2.45361
-5.17578
-5.95093
-6.17676
-5.88379
-5.16357
-5.3772
-5.70679
-5.88379
-6.53076
-8.80127
-11.0229
-11.5662
-10.8704
-8.8623
-6.98242
-5.85327
-4.53491
-4.52271
-5.11475
-6.96411
-8.82568
-9.52148
-8.12378
-4.8645
0.402832
5.70068
10.022
11.7371
10.2112
6.78711
3.76587
3.39966
4.19922
5.98145
8.42285
8.1543
6.56128
3.8147
-0.842285
-5.49927
-8.00171
-6.87866
-3.32031
0.640869
2.57568
2.81982
2.2583
1.64185
1.55029
0.427246
-1.42212
-2.05688
-0.88501
1.47095
3.05786
2.92358
1.14746
-0.457764
0.897217
4.14429
7.89185
9.17969
8.36792
7.54395
6.16455
5.40771
6.35986
7.61108
9.68018
11.2488
11.8469
11.1023
10.8276
13.6719
15.4297
15.8936
14.7644
11.676
8.71582
8.05054
9.39941
10.614
10.553
8.54492
4.15649
-0.830078
-6.05469
-10.0952
-11.1145
-8.95996
-6.26831
-3.32031
-2.55127
-4.41895
-5.27954
-5.32837
-5.67017
-3.94897
-2.13623
-0.982666
0.140381
1.23901
2.44141
3.74146
4.06494
3.00903
1.89209
0.640869
1.28784
3.44849
6.97021
11.3953
14.8376
16.4856
14.386
9.86328
5.81055
4.72412
7.01904
11.0657
14.3555
16.2231
17.2241
17.4683
16.1682
12.2864
6.26831
1.64795
-0.65918
-0.653076
0.909424
2.46582
2.66724
2.0752
1.28784
0.653076
0.610352
1.60522
4.79736
9.04541
13.2568
14.7095
13.031
9.021
5.32837
3.05786
2.72827
2.31934
2.14844
1.12305
-1.44653
-5.52368
-10.8704
-13.9832
-14.8254
-11.3892
-4.6814
2.54517
9.88159
15.5334
20.3125
21.1731
18.6951
12.5671
5.33447
-0.396729
-3.58887
-2.28882
1.23901
5.84106
9.16138
9.42383
6.55518
2.59399
0.164795
-0.445557
1.59302
5.83496
10.3699
13.2813
14.0564
11.0046
4.55322
-1.01318
-3.302
-1.14136
2.89307
5.42603
3.36914
-2.87476
-9.67407
-12.7014
-12.3718
-9.82056
-7.44629
-4.13818
-0.90332
1.43433
2.53906
0.0366211
-4.41895
-8.23975
-8.57544
-5.43213
0.280762
6.7749
10.5652
11.1267
5.62134
-1.94702
-7.85522
-10.3577
-7.8125
-3.80249
-1.48315
-1.0498
-2.17896
-1.89819
-0.0976563
2.4353
4.15039
5.35278
5.59082
5.48706
4.66919
2.39868
-1.11694
-5.32837
-8.75854
-11.4868
-12.9883
-13.0249
-11.7859
-10.0464
-7.75757
-4.92554
-2.82593
-0.543213
-0.683594
-2.82593
-5.34058
-6.99463
-6.27441
-4.18701
-5.0354
-10.9863
-12.5732
-8.36182
-2.74658
-0.88501
-0.671387
-3.32642
-6.16455
-9.24683
-12.8784
-15.564
-12.4817
-8.94165
-4.97437
-3.93677
-5.70679
-6.89697
-4.85229
-1.5564
1.2207
2.22778
1.49536
-2.89917
-7.84302
-11.8103
-14.9231
-16.6931
-17.1814
-18.6157
-19.3481
-16.1743
-12.8479
-7.56836
-2.53296
1.28174
3.96729
6.04248
5.79834
3.69263
2.44141
0.579834
0.915527
1.37329
0.518799
-1.52588
-4.21143
-5.79834
-6.43921
-6.53076
-5.34058
-2.22778
2.01416
6.53076
11.6272
15.7776
19.2566
24.2004
28.2898
30.365
31.5552
31.7688
31.2195
32.0435
32.6233
29.6936
24.8718
20.8435
17.9138
17.0593
17.0593
15.1672
13.2446
12.3901
10.9253
10.8643
12.8784
13.3667
12.8784
11.3525
10.1013
8.97217
8.3313
5.82886
2.47192
0.488281
1.09863
1.89209
0.671387
0.0915527
0.549316
3.78418
8.42285
12.2681
13.4277
13.1226
13.9771
14.5264
15.2893
16.1743
16.5405
15.8081
13.6108
10.5591
8.14819
7.96509
8.60596
7.72095
4.76074
0.213623
-1.89209
-2.68555
-3.60107
-4.11987
-3.96729
-1.52588
4.69971
11.261
17.5781
21.698
21.9727
18.158
12.9089
6.68335
0.213623
-3.63159
-5.21851
-7.01904
-7.04956
-6.073
-3.23486
0.640869
6.16455
11.0779
16.449
22.8882
29.48
35.1563
38.8489
40.7715
40.863
43.5486
43.2739
42.8467
38.5132
33.0505
27.9846
24.9939
25.6958
24.9023
24.6887
25.4822
25.9399
26.2146
25.3906
21.5149
17.0593
14.5569
12.8174
10.1624
4.5166
-5.37109
-15.1367
-22.1252
-27.4353
-30.0293
-32.1655
-32.1045
-28.0762
-23.2239
-17.8223
-14.74
-11.1694
-4.73022
3.60107
11.9019
20.3552
25.4211
27.2522
26.7029
23.8647
20.2942
16.7542
10.8643
5.12695
-1.86157
-11.0474
-17.0898
-21.0266
-19.928
-11.8103
-4.36401
-0.88501
-1.09863
-5.12695
-11.2305
-15.5029
-15.564
-13.031
-7.23267
