# Supplementary material for: An adaptive singular spectrum analysis method for extracting brain rhythms of electroencephalography
Source: PeerJ. 2017 Jun 28;5:e3474. doi: 10.7717/peerj.3474 (PMC5493032; doi:10.7717/peerj.3474)
Supplement: Supplemental Information 1 — Descriptions of all the functions in the Matlab codes are as follows: EEG_SSA: The main function program func_embedding: This function is the time-delay embedding step. It maps the one-dimensional data onto a multidimensional trajectory matrix X using a sliding window. func_svd: This function is the SVD step in the SSA func_reconstruction: This function is the reconstruction stage in SSA based on the diagonal averaging step func_artifactsremoval: This function is the artifacts removal based on the grouping rule func_rhythmsextraction: This function is the alpha rhythm extraction based on the grouping rule func_EEGgenerationMPAmodel: This function is the simulation of EEG based on the MPA EEG model. [file peerj-05-3474-s001.zip › experimental EEG/raw EEG data/close11.xlsx]

## Sheet: Sheet1
-16.1743
-17.0288
-16.0522
-13.9709
-11.8958
-10.0342
-9.99756
-10.4004
-8.31299
-6.39038
-3.86353
-2.64282
-2.64282
-3.09448
-2.75879
-1.26953
-2.38647
-4.8584
-9.27734
-14.1235
-16.925
-18.6462
-20.0134
-20.5505
-21.4294
-21.2524
-18.5547
-17.0715
-15.0757
-12.5
-9.26514
-5.57251
-2.45972
-0.280762
-1.60522
-3.54614
-4.59595
-6.64063
-9.08813
-11.8896
-14.4531
-14.7766
-14.6973
-15.0513
-16.4368
-17.5781
-17.6697
-18.3899
-19.6838
-21.3562
-22.9919
-24.1211
-23.6938
-23.1628
-22.1375
-20.3186
-18.6096
-16.1499
-13.9099
-12.5305
-13.9343
-17.627
-22.2961
-25.0488
-25.4272
-24.6582
-22.6013
-21.3928
-21.3318
-20.8618
-19.2993
-16.1377
-11.6455
-7.36084
-4.48608
-3.83301
-6.23169
-9.82056
-14.5264
-18.3044
-20.343
-22.2534
-24.115
-24.6033
-24.2249
-23.3032
-22.4731
-21.5149
-19.3298
-16.3574
-13.1653
-11.3464
-11.8164
-13.269
-14.0503
-15.0574
-17.4805
-19.4275
-21.5698
-23.23
-22.8088
-21.6492
-19.7388
-17.5049
-16.3513
-15.0146
-14.3372
-13.031
-10.2112
-6.98853
-4.58984
-3.38745
-3.76587
-6.65283
-8.75854
-9.75342
-10.614
-9.13696
-9.69849
-12.7136
-15.7959
-19.1711
-21.4172
-21.936
-23.2788
-23.6267
-22.6013
-20.6177
-18.6157
-17.4866
-16.748
-15.8264
-14.6912
-14.9719
-16.9373
-20.1294
-22.6196
-22.9919
-21.6187
-18.4021
-16.3635
-14.5508
-13.1042
-12.7625
-10.9375
-8.94775
-6.62842
-4.15649
-2.66113
-2.17285
-2.771
-4.8645
-7.17163
-9.86938
-11.7676
-12.2192
-11.6089
-10.2844
-9.93652
-10.6567
-11.6638
-11.9019
-10.4126
-8.74023
-6.98242
-5.53589
-3.39966
-1.54419
-0.00610352
1.0376
0.872803
-0.378418
-1.96533
-5.11475
-8.25806
-10.4431
-10.907
-9.58862
-6.75049
-5.51147
-6.70776
-10.3027
-12.8418
-15.5273
-16.7297
-15.8142
-15.6982
-15.6311
-15.5396
-17.45
-19.519
-20.3796
-19.574
-18.0664
-16.9983
-16.9678
-17.7063
-20.459
-22.4731
-23.5046
-22.3572
-19.1467
-18.103
-19.5801
-22.168
-24.0967
-22.8333
-20.5139
-19.458
-18.6218
-18.28
-15.7776
-12.2131
-10.0342
-8.97217
-8.81348
-9.35059
-9.08813
-8.11157
-7.70264
-8.39233
-9.30786
-10.0037
-9.94873
-9.198
-8.49609
-9.14307
-11.2915
-14.74
-19.5496
-24.6399
-28.7964
-30.3955
-28.8452
-24.8535
-19.0979
-14.325
-10.4675
-8.31299
-6.97632
-5.15747
-3.8208
-2.89917
-3.50342
-4.46167
-6.40869
-9.53369
-14.7522
-22.3145
-28.1006
-29.8096
-26.9043
-21.7712
-17.2791
-14.7827
-14.4165
-13.6841
-11.6028
-9.16138
-6.48804
-4.1626
-2.49023
-1.58081
-0.854492
-2.61841
-6.21338
-11.7493
-17.45
-22.2961
-24.3652
-24.1394
-23.1079
-21.8506
-21.106
-20.282
-20.6055
-22.0581
-24.5117
-26.8555
-28.4424
-27.2461
-25.1526
-23.2849
-21.6858
-21.0022
-20.7947
-19.3542
-17.2729
-15.2283
-13.0615
-12.1155
-11.9629
-11.9385
-13.7695
-16.8701
-20.5505
-22.9797
-23.0469
-21.2952
-21.2524
-22.5037
-24.1638
-24.1577
-21.3928
-16.3208
-11.0352
-5.47485
-0.952148
1.71509
2.23999
1.59302
1.70898
4.18701
8.38623
11.2366
12.9456
13.2568
13.1775
13.0615
13.1653
13.5437
13.3484
12.7441
12.3291
11.5906
10.7178
11.2793
10.5713
7.92847
5.10864
3.8269
3.27759
2.38647
0.32959
-3.96729
-7.75757
-10.0159
-11.4258
-11.2549
-8.87451
-5.35889
-2.75879
-2.2644
-5.05981
-8.76465
-11.6211
-12.4817
-12.3047
-11.9751
-10.9253
-9.81445
-9.77783
-8.76465
-4.89502
0.537109
6.9519
11.3892
11.5662
9.61914
7.82471
4.87061
2.7771
0.274658
-0.976563
0.476074
2.66724
4.02832
3.83301
3.21045
4.08325
5.80444
8.64868
10.8276
11.8896
11.7981
10.2661
7.31812
4.41284
2.20337
1.19019
1.15356
1.99585
3.70483
4.76074
5.27344
3.6438
1.50146
-0.90332
-2.29492
-3.18604
-4.36401
-4.28467
-3.11279
-1.46484
0
0.140381
-1.0498
-2.65503
-2.50244
-1.9104
-0.427246
1.10474
1.80054
1.07422
-0.0549316
-1.7334
-1.42822
0.10376
2.33154
3.18604
2.2583
0.567627
-0.708008
-1.15967
-1.51367
-1.13525
-1.06812
0.0976563
1.42822
2.20947
2.80151
4.32739
5.85938
5.77393
3.60107
-1.31836
-5.3894
-7.9895
-9.77173
-12.5366
-16.4551
-21.4722
-25.3479
-28.9734
-31.7444
-34.1309
-34.1003
-30.9753
-26.6846
-23.584
-22.7966
-22.6318
-22.1375
-22.0825
-21.3562
-21.228
-21.9299
-24.0906
-26.4587
-27.2156
-28.1372
-30.2979
-31.9824
-35.0159
-38.6169
-39.2944
-38.8916
-35.8643
-29.9744
-23.8342
-19.1528
-17.8711
-17.7002
-17.0227
-16.1011
-14.6729
-12.3962
-9.19189
-5.32227
-1.99585
1.25732
4.64478
7.54395
9.28955
10.3943
10.437
10.4309
11.2793
13.3667
15.2344
17.8223
20.4712
21.228
19.9036
17.4011
14.0991
10.4492
5.98145
0.311279
-5.63965
-10.1196
-11.3647
-12.2681
-13.6719
-15.8813
-17.9871
-17.7002
-16.156
-13.7207
-12.3413
-12.3047
-13.0981
-14.7339
-16.7969
-18.2983
-19.0979
-20.5017
-23.9929
-27.9297
-29.4006
-29.0649
-27.0691
-24.4934
-24.0845
-23.938
-22.0093
-19.8853
-17.6086
-16.095
-16.2659
-15.3687
-12.1216
-7.25708
-2.82593
-2.54517
-4.12598
-4.27246
-2.99683
-1.11084
1.24512
2.2583
4.15649
7.99561
12.1155
11.792
9.7168
5.82275
-0.0549316
-6.073
-12.0605
-17.9626
-21.7651
-24.3469
-26.886
-28.2471
-29.3152
-30.3955
-30.7739
-31.6345
-31.2866
-31.4819
-32.074
-32.7515
-32.9041
-32.0923
-30.658
-29.5227
-29.1138
-28.2288
-26.947
-25.5188
-26.1108
-27.5085
-28.302
-28.1372
-26.4587
-24.4629
-22.9431
-22.8394
-21.167
-18.8232
-15.4968
-13.1653
-13.2385
-13.4766
-12.6282
-8.8623
-4.35791
0.0183105
2.21558
2.00195
0.445557
-1.5686
-1.79443
-1.47095
-0.384521
1.08643
0.256348
-2.7832
-7.76978
-12.8052
-16.4551
-18.7805
-19.6472
-20.3796
-22.9614
-26.8494
-30.5237
-33.1848
-33.5083
-31.0974
-28.0029
-26.416
-25.5127
-24.0906
-22.0703
-19.1711
-18.4937
-19.3054
-21.0754
-23.468
-25.6409
-26.8921
-26.0864
-25.4395
-26.3733
-30.4016
-36.0413
-40.7959
-41.6504
-38.739
-35.1685
-31.1951
-26.4648
-22.0215
-17.7185
-15.4175
-14.1541
-12.9883
-8.92334
-3.28979
2.06299
4.99878
4.49829
4.30298
4.02222
3.18604
2.47192
0.244141
-1.33667
-1.92871
-1.89819
-0.0183105
-0.378418
-2.13013
-3.44849
-6.79932
-13.4888
-19.9646
-25.6409
-27.6672
-24.7559
-19.5923
-17.0288
-19.7083
-24.9329
-31.8726
-38.3362
-42.4622
-43.8354
-43.3472
-42.2302
-39.9353
-38.3118
-35.6812
-32.5562
-30.0232
-27.6917
-25.531
-22.4854
-18.4021
-15.0452
-14.0442
-14.6484
-15.0879
-14.624
-14.032
-14.3005
-15.7227
-17.4133
-18.1763
-16.864
-14.6362
-10.3088
-4.09546
2.34985
8.70972
12.0972
14.0808
17.1753
21.4905
25.4761
27.594
26.8799
23.584
20.5383
18.9697
17.6819
17.0227
15.5823
12.5549
10.1318
8.25806
7.99561
9.71069
10.1624
10.2173
7.25708
0.10376
-9.46045
-19.2017
-27.8564
-32.7881
-35.0891
-36.2366
-36.3647
-36.1023
-34.7412
-34.668
-35.7483
-38.1104
-40.9851
-44.2566
-45.874
-45.9473
-45.05
-44.696
-45.4773
-47.0703
-48.1873
-46.5332
-42.1326
-37.9272
-35.7239
-35.26
-35.7727
-36.5967
-36.5967
-34.8572
-29.657
-23.1323
-17.511
-14.74
-16.687
-21.3074
-25.2319
-27.4414
-26.886
-23.4497
-19.3481
-16.6443
-16.3574
-16.2537
-15.1672
-12.9089
-9.79614
-5.96924
-2.56958
0.299072
3.36304
5.2002
7.67212
8.78906
8.07495
5.71899
3.72925
5.29175
9.94873
14.0076
14.2822
9.82666
3.83911
-0.90332
-2.33154
-1.0498
2.94189
8.79517
14.4348
17.2424
17.4072
16.1438
14.8621
14.9597
15.094
15.033
17.218
19.6594
22.4487
23.7183
22.7966
21.2158
19.4763
15.2832
10.1929
4.43726
0.360107
-1.60522
-0.372314
1.83105
2.19116
1.3855
0.372314
-1.43433
-3.10059
-4.6875
-5.96924
-4.80957
-0.964355
2.20947
1.54419
-3.50952
-10.9314
-17.1875
-19.0002
-16.156
-10.5469
-3.93677
2.02637
5.30396
7.57446
9.19189
9.11255
7.37305
4.15039
-0.0549316
-2.44751
-2.50854
-0.500488
1.67847
3.58887
3.96118
1.69678
-1.01318
-2.99072
-2.05078
1.30615
6.2439
9.48486
11.1267
12.4023
14.1296
16.2415
17.395
16.7664
15.2222
14.9719
15.8142
15.0391
13.0188
10.1196
8.08105
8.63647
10.4675
12.085
13.7451
14.4226
15.6006
16.4917
17.6697
18.4753
17.5293
14.1846
8.77075
3.50952
0.262451
-1.42212
-2.19727
-3.66821
-6.20728
-8.05054
-7.39746
-6.01196
-4.76685
-4.82788
-6.22559
-7.69653
-9.38721
-10.5591
-12.4573
-14.3372
-14.2578
-12.7197
-10.9619
-10.2112
-11.0779
-11.7798
-11.6516
-9.91821
-7.1167
-4.37622
-1.33667
1.33057
2.97852
2.11792
-0.805664
-2.97241
-1.75171
1.07422
4.07104
5.5481
5.5481
4.32739
4.07104
3.70483
2.45361
2.64282
4.5166
8.05054
12.3718
14.4653
13.9221
10.2844
5.41382
1.68457
-0.714111
-1.92261
-2.45972
-3.79639
-6.51245
-11.1145
-16.5833
-20.7092
-22.522
-21.3196
-17.5415
-12.5488
-7.4707
-3.6377
-0.805664
0.341797
-0.427246
-2.28882
-4.66919
-5.23071
-4.18091
-2.03247
0.549316
0.634766
-0.933838
-3.8269
-7.01294
-9.80835
-12.5488
-11.3403
-6.55518
-0.3479
5.59692
9.38721
10.791
10.8215
12.3596
13.3484
13.2874
12.616
9.46045
4.64478
-1.97754
-6.30493
-8.42896
-10.6018
-11.9934
-13.4644
-13.7939
-11.4014
-9.38721
-8.3313
-8.77686
-8.71582
-7.8064
-6.45142
-4.07715
-2.97241
-2.98462
-4.42505
-7.69653
-11.4746
-15.1855
-18.0786
-19.4641
-18.7927
-17.4561
-15.9424
-14.4043
-13.916
-12.4817
-10.3149
-8.92944
-8.6792
-7.44629
-5.79834
-3.86353
-3.33252
-5.60913
-9.91211
-14.8376
-17.4072
-16.3635
-12.8052
-7.76978
-4.77905
-6.83594
-8.28857
-7.96509
-5.62744
-1.77002
0.567627
1.98975
3.57666
6.33545
9.69849
11.4624
11.9019
12.2314
10.9741
9.44214
8.64868
7.70874
7.58667
7.60498
6.72607
4.01001
0.415039
-3.71094
-7.08008
-9.04541
-10.8643
-13.1226
-15.1123
-16.4185
-15.918
-15.1306
-15.6799
-18.1519
-21.2769
-23.3276
-23.0591
-20.6848
-17.4927
-15.4114
-14.9597
-15.1184
-14.7827
-13.1287
-11.1267
-9.05151
-7.75757
-7.00684
-6.03027
-5.5603
-5.62744
-6.5918
-8.80127
-10.9009
-13.501
-15.4785
-16.1377
-14.7644
-11.792
-7.97729
-4.57153
-1.52588
0.872803
3.18604
6.22559
8.58765
9.68018
11.3098
14.856
18.3411
20.8557
19.6411
16.7419
14.4592
14.1846
13.1592
8.54492
1.46484
-4.84619
-8.83789
-9.36279
-9.61914
-10.2417
-10.6323
-12.0361
-11.7432
-9.13086
-3.97339
1.07422
2.53296
-0.0793457
-6.34766
-13.2324
-18.3167
-20.4529
-20.2209
-18.7622
-17.7856
-17.8101
-18.0481
-16.98
-13.0371
-7.94678
-4.24805
-2.85034
-3.30811
-4.43115
-4.04663
-2.11182
-0.0915527
0.524902
-0.585938
-1.97144
-3.01514
-3.44238
-2.57568
-1.89819
-2.7771
-4.04663
-3.74756
-1.24512
2.86865
9.13086
13.3057
15.3625
16.3574
16.5039
14.8743
12.3657
8.5083
3.60718
0.0305176
-2.78931
-5.27344
-8.55713
-12.4634
-16.4673
-19.9707
-20.7397
-21.7468
-23.1384
-24.4141
-26.2878
-27.1301
-26.8677
-25.9583
-25.3662
-24.5239
-22.876
-22.4182
-20.9961
-18.8782
-17.7002
-15.4846
-13.1409
-10.7056
-6.84204
-3.21045
-0.488281
0.836182
1.3916
2.0813
3.74756
6.12183
8.31909
9.56421
9.78394
7.1228
3.23486
-2.20337
-5.46265
-1.46484
5.01709
11.2427
14.3433
12.5488
8.30078
4.38232
0.610352
-3.80249
-7.91016
-10.8887
-13.2751
-17.1753
-21.3989
-24.9084
-26.9836
-28.2349
-29.1138
-30.0659
-31.0364
-29.3579
-26.5076
-23.7061
-23.0713
-23.7427
-25.0061
-24.7803
-24.3042
-25.354
-27.5452
-30.2063
-32.6111
-33.7891
-33.8074
-32.7454
-28.0579
-22.1069
-16.7175
-12.5793
-9.552
-6.16455
-1.36108
3.86353
8.76465
12.0728
13.7512
12.8357
9.14307
5.3894
3.4729
3.19214
2.50854
-0.622559
-5.41992
-9.83887
-10.3943
-7.39136
-3.8147
-3.13721
-5.5542
-9.22241
-12.2864
-13.2446
-12.6099
-11.1633
-9.66187
-7.55615
-6.03638
-7.15332
-9.70459
-12.6404
-14.9536
-16.2231
-17.2607
-18.457
-20.3491
-20.9229
-20.0684
-17.9749
-13.9343
-9.16748
-6.25
-5.27344
-4.71191
-4.60205
-3.8208
-2.84424
-2.37427
-2.38037
-2.34985
-2.35596
-1.40991
1.51367
5.57251
9.05762
11.3464
12.3657
10.7605
9.08203
7.42188
3.77808
0.219727
-4.31519
-8.74023
-12.6282
-15.3442
-15.9973
-16.1011
-17.572
-19.989
-23.3215
-26.2329
-26.6663
-25.0427
-23.8647
-24.1638
-24.1638
-23.9197
-23.1812
-21.3074
-20.5933
-19.7449
-19.3054
-19.8853
-22.4731
-24.8901
-27.9297
-28.7537
-27.478
-26.7822
-27.0203
-26.4038
-24.353
-20.1599
-12.8662
-4.76074
1.48315
4.70581
6.65894
8.36182
11.3586
16.1377
19.165
19.8303
20.2759
18.866
15.9302
12.0972
5.67627
-2.98462
-11.0901
-18.573
-24.9023
-26.8127
-24.4995
-21.4417
-17.8284
-16.3452
-18.2434
-20.6665
-23.1567
-24.469
-23.7671
-22.2046
-19.6045
-16.8152
-14.5325
-12.8906
-14.4165
-17.8406
-22.0947
-24.6277
-24.7559
-24.408
-24.6399
-23.938
-23.938
-22.4976
-21.0388
-19.9402
-17.9993
-14.7339
-10.5896
-5.85938
-1.83716
0.762939
1.39771
0.140381
-1.92261
-2.96021
-3.14941
-4.25415
-6.00586
-7.9895
-9.05762
-7.80029
-4.62646
-1.71509
-1.11084
-0.604248
-0.817871
-1.64185
-1.00098
0.335693
3.14331
7.01904
8.76465
8.1543
7.27539
6.10352
5.56641
3.28369
-1.44653
-6.87866
-12.5183
-18.0664
-24.292
-30.1514
-34.0271
-35.3088
-35.4675
-35.4309
-34.259
-33.0688
-30.4016
-25.6531
-19.6533
-11.4746
-4.29077
0.836182
3.38745
4.48608
4.71802
5.53589
6.28662
7.45239
7.40356
7.2998
7.94067
9.25293
11.6028
14.2883
16.9189
18.9819
18.7134
17.4438
14.6667
9.83887
7.33643
6.64673
7.77588
10.553
13.0249
12.6221
11.2854
9.34448
8.06885
6.63452
3.90015
0.543213
-3.13721
-5.57251
-7.77588
-8.98438
-9.49097
-9.74731
-9.33228
-8.89282
-9.375
-11.2732
-13.7512
-16.0034
-16.8762
-16.2598
-13.9465
-10.5225
-6.53687
-2.98462
-1.50146
-2.6062
-4.91943
-4.92554
-1.32446
5.32227
12.6099
16.2903
16.4185
13.916
11.8469
11.9019
14.0442
17.7185
21.283
23.5962
24.2676
22.6257
20.5505
20.1355
20.7153
23.1506
25.3601
26.5808
26.6174
24.0173
19.2566
13.8977
8.76465
5.51758
1.22681
-3.25317
-7.33643
-9.31396
-9.82666
-10.0647
-11.2305
-13.2019
-15.9485
-18.2007
-19.4946
-19.574
-17.1936
-13.6108
-9.42383
-5.46875
-2.70996
-1.87378
-3.20435
-7.18994
-11.8652
-16.0034
-19.043
-20.0745
-20.3064
-19.1223
-18.1458
-15.1978
-12.5854
-9.729
-7.37915
-6.22559
-4.41284
-2.79541
-1.44653
0.268555
2.03857
4.3396
6.73828
7.93457
7.86133
7.53784
8.20313
10.1318
10.9375
10.3577
10.5835
13.3972
19.7937
26.8799
31.2256
32.782
30.9998
29.425
26.7212
22.9126
17.1509
10.2173
5.01709
0.927734
-3.80249
-9.19189
-15.686
-21.2402
-23.9197
-24.6887
-24.9329
-25.3235
-27.0996
-28.8513
-29.8767
-29.5471
-27.3621
-23.1995
-19.1956
-16.0828
-14.6606
-15.7043
-18.4753
-21.2219
-22.937
-23.0469
-22.7722
-22.8455
-23.9868
-24.2493
-22.2107
-19.0979
-15.3442
-13.031
-12.8967
-13.7573
-14.3127
-12.8113
-9.5459
-6.81763
-5.37109
-5.41992
-6.0791
-4.70581
-2.46582
-0.872803
0.872803
2.86865
3.45459
3.44238
5.01099
7.19604
11.1816
14.3433
15.1978
14.9963
15.2649
16.6565
19.4275
19.7632
18.042
14.2273
8.94775
4.11987
0
-2.6001
