# Supplementary material for: An adaptive singular spectrum analysis method for extracting brain rhythms of electroencephalography
Source: PeerJ. 2017 Jun 28;5:e3474. doi: 10.7717/peerj.3474 (PMC5493032; doi:10.7717/peerj.3474)
Supplement: Supplemental Information 1 — Descriptions of all the functions in the Matlab codes are as follows: EEG_SSA: The main function program func_embedding: This function is the time-delay embedding step. It maps the one-dimensional data onto a multidimensional trajectory matrix X using a sliding window. func_svd: This function is the SVD step in the SSA func_reconstruction: This function is the reconstruction stage in SSA based on the diagonal averaging step func_artifactsremoval: This function is the artifacts removal based on the grouping rule func_rhythmsextraction: This function is the alpha rhythm extraction based on the grouping rule func_EEGgenerationMPAmodel: This function is the simulation of EEG based on the MPA EEG model. [file peerj-05-3474-s001.zip › experimental EEG/raw EEG data/close12.xlsx]

## Sheet: Sheet1
-18.5852
-24.3347
-34.3445
-39.5447
-43.6584
-40.9546
-43.8293
-46.7773
-52.7222
-51.1841
-48.1812
-36.4868
-30.6396
-25.9644
-22.3999
-13.8794
-5.76172
3.60107
14.9719
21.9543
33.075
38.7451
44.4336
42.041
43.0298
41.6443
43.457
40.5945
39.093
36.4746
38.3972
37.8113
39.4287
35.3271
34.0332
29.5105
24.3164
15.3198
7.27539
0.622559
-8.48999
-15.0208
-23.822
-28.4668
-33.2336
-31.8237
-33.9417
-33.6182
-35.6567
-32.7454
-30.0171
-24.1882
-22.5342
-20.0317
-17.8711
-11.8591
-8.11157
-5.40771
-4.88281
-2.47803
1.98975
5.3772
7.67212
6.48193
4.93774
5.65796
9.05151
10.1807
9.86938
8.91113
12.4268
13.8916
14.4531
10.7849
6.73218
3.16162
0.640869
-1.39771
-4.96826
-7.59888
-10.0891
-9.729
-9.86328
-7.99561
-7.55615
-6.52466
-6.39038
-6.45752
-7.53174
-5.9021
-2.79541
1.74561
7.76367
11.8652
16.2292
15.1062
12.323
8.47778
5.0415
2.89917
1.10474
-1.19629
-4.1748
-6.57349
-9.29565
-10.4309
-13.8245
-15.094
-18.6462
-18.0786
-20.4468
-22.2595
-25.2808
-22.9187
-19.3481
-15.1062
-15.5029
-16.0278
-18.158
-15.4724
-13.3057
-10.1379
-7.8125
-5.12695
-4.97437
-3.93677
-3.67432
-3.58276
-4.27246
-4.73633
-4.90112
-4.32129
-5.2124
-6.28052
-11.0596
-13.4705
-15.802
-14.6729
-15.6189
-18.1763
-24.4812
-25.5005
-27.0996
-24.4263
-24.0784
-20.3369
-17.1082
-14.1418
-15.625
-16.3025
-17.6208
-12.4268
-6.13403
1.66016
10.9314
17.0593
29.2542
38.1592
44.2871
40.9729
37.1765
32.4036
35.0525
36.0962
42.2546
42.0837
41.9922
38.2019
37.8174
34.198
34.2896
30.249
23.8586
13.5132
5.87158
0.012207
-7.73926
-12.3169
-18.2556
-19.9646
-22.229
-21.3501
-25.3662
-29.0833
-35.5652
-35.3149
-36.5723
-35.1685
-36.5356
-33.1787
-27.8137
-19.1772
-13.7573
-9.79004
-8.00171
-3.4668
0.396729
4.36401
9.97314
12.6343
14.679
13.8611
13.7817
13.8062
17.688
20.4834
24.0723
21.7712
18.0237
12.9211
10.6079
9.61304
9.46655
7.41577
5.84106
3.68652
2.2644
1.51978
0.952148
-1.08643
-3.90015
-4.65698
-4.87061
-2.36816
0.134277
0.482178
-0.22583
-0.848389
-2.59399
-3.37524
-3.58276
-3.58276
-2.86255
-0.323486
3.85132
5.84717
5.39551
2.72827
-1.37939
-3.10059
-3.68042
-2.6123
-0.854492
1.11084
4.20532
4.96216
4.36401
2.19116
0.115967
-0.805664
-0.964355
-1.69678
-3.84521
-3.93677
-3.20435
-3.21045
-5.78613
-6.29272
-6.97632
-6.81152
-8.03833
-8.3374
-10.3455
-11.4319
-14.3555
-13.3789
-9.90601
-5.18188
-2.15454
-1.87988
-2.94189
-3.21655
-2.92969
-0.445557
3.97949
6.28052
7.07397
5.45044
4.47388
3.44238
3.36914
4.38232
6.75049
7.87354
9.24683
7.78809
5.2002
4.00391
6.81763
10.3271
13.092
12.7258
11.8225
10.437
11.7249
11.2671
10.1868
6.87866
3.21655
1.66016
2.44751
4.96216
9.40552
8.92944
4.5166
-0.250244
-6.36597
-12.738
-19.9158
-22.9187
-26.2024
-24.0234
-21.6125
-18.8477
-19.696
-20.636
-24.2432
-23.8708
-23.2544
-18.2312
-15.0208
-10.0769
-2.72827
5.68848
17.7246
25.708
31.0486
29.5959
31.2195
30.6335
33.1726
28.7292
20.0562
8.25195
-0.57373
-4.71191
-11.2793
-16.8884
-30.5481
-41.8701
-50.238
-46.283
-40.7349
-29.541
-22.8394
-16.0461
-8.75244
0.0549316
7.55615
15.6067
26.0315
31.6467
42.6758
48.7366
52.356
47.3877
41.7847
32.9956
29.8523
28.1006
27.3193
22.1069
17.7551
13.0554
6.7749
1.7334
-0.640869
-0.0854492
1.0498
3.10059
5.13306
5.96313
5.40771
2.94189
-1.01318
-5.19409
-9.198
-11.0657
-14.7461
-16.2842
-18.3594
-16.748
-16.5344
-17.0349
-20.5139
-20.0623
-15.8813
-8.3313
-3.68652
-0.0244141
4.47998
8.80127
15.9241
19.0247
19.8547
16.2964
11.8408
6.32935
1.70288
-3.33252
-9.59473
-14.1602
-19.9585
-19.989
-18.7378
-13.562
-9.61914
-8.30078
-11.2183
-15.155
-24.3469
-28.9001
-30.6519
-22.8333
-8.42896
6.75659
24.2249
38.2874
48.3704
47.821
46.167
37.9639
33.374
29.8218
29.3823
28.7598
30.481
30.1758
29.4067
21.8018
13.2385
4.22974
-6.84204
-12.7869
-14.2761
-9.95483
-4.92554
1.98364
10.0098
12.1155
9.77783
4.07104
-2.771
-6.7627
-9.39331
-8.37402
-5.78613
-1.45264
3.83301
5.46875
4.48608
1.39771
-2.89917
-4.62646
-5.06592
-2.66113
-0.396729
3.02734
7.17773
7.4707
5.5603
1.74561
-3.39355
-10.8948
-19.5862
-21.7102
-22.1802
-16.4124
-10.8459
-5.98145
-0.891113
3.22266
4.48608
4.62646
4.83398
4.70581
5.39551
4.99878
4.83398
5.11475
7.65991
9.47876
11.731
12.854
17.9016
22.7051
26.8982
25.4944
23.0591
18.8171
17.8162
14.5447
7.9834
1.19629
-4.60815
-8.79517
-13.2385
-17.3828
-28.3569
-36.1267
-42.8406
-38.8733
-32.1411
-21.8567
-16.51
-14.3005
-15.0574
-14.0747
-14.7034
-14.032
-12.6282
-8.6853
-6.37817
-3.55225
-0.341797
2.27051
3.35693
1.85547
-1.83716
-4.42505
-4.62646
-3.05176
-2.36206
-2.65503
-5.84717
-6.89697
-7.30591
-8.47778
-10.5896
-9.53979
-6.78711
-0.0488281
8.52051
18.8293
29.718
32.7759
37.4084
39.9109
42.7368
41.7297
44.6655
41.7786
41.2842
38.1409
38.0493
36.5967
40.4968
40.3625
40.8203
33.7646
29.1199
23.5229
18.5425
13.0127
11.2366
9.53369
8.36182
7.36084
8.99048
10.437
13.4521
14.5569
14.6057
12.4268
11.908
11.3159
14.8621
17.2668
21.7041
22.7234
23.9624
20.4163
16.6504
11.6516
8.77075
6.71997
7.69043
8.62427
11.1816
12.4146
11.8591
8.28247
3.83911
0.500488
-0.32959
3.73535
11.908
16.8457
19.928
18.2617
17.8528
14.2212
9.61914
2.29492
-4.44946
-5.45044
-2.70996
1.19019
5.07202
5.27954
3.85742
3.76587
6.79932
10.7117
18.8782
25.2319
30.9814
28.125
23.9441
16.5771
11.4197
9.34448
10.7422
13.092
15.5823
14.978
11.792
7.66602
7.33643
5.41382
2.64282
-0.22583
-0.732422
0.964355
3.89404
4.27856
2.2644
0.640869
2.45361
5.56641
7.97729
7.74536
6.65894
4.21753
3.84521
4.55933
4.21753
4.61426
6.87866
7.73315
9.5459
10.8215
11.322
8.23364
3.35693
-2.9541
-10.321
-12.9883
-14.2822
-11.1511
-5.3833
-1.14746
-0.335693
0.488281
3.48511
7.62329
15.4236
21.9482
27.4353
27.8564
31.9519
33.3557
33.8928
30.2307
25.9521
18.2556
13.8245
12.8723
16.9373
22.2229
29.9438
31.3171
33.8867
33.2703
33.9294
31.4087
31.5918
29.8706
30.3345
29.126
24.9084
17.4133
13.8733
11.2976
8.14819
4.71802
4.26025
2.27661
-1.05591
-4.18701
-7.16553
-5.7251
-0.872803
2.39258
2.72217
1.75781
2.56958
5.49316
9.93042
11.145
9.33228
5.84717
1.97754
-0.408936
-2.63672
0.0366211
7.02515
12.6404
16.4795
14.8621
11.0046
5.16357
1.50757
0.268555
1.36719
4.29688
9.13696
13.7451
16.8945
15.4419
11.6638
5.16357
2.30103
2.98462
5.86548
9.44824
13.3606
12.3169
8.64258
5.08423
4.07715
2.91748
1.09863
-1.39771
-4.5105
-4.31519
-1.29395
1.64185
1.47705
-1.53198
-6.67725
-10.0525
-10.6323
-7.79419
-6.41479
-4.98657
-4.1748
-1.75171
0.976563
3.32642
5.19409
4.95605
4.32739
4.76685
7.00073
8.91113
12.2498
13.9648
15.3687
12.1948
6.01807
-0.219727
-4.07715
-4.77905
-4.77905
-4.26636
-6.78711
-10.6628
-16.2903
-19.9707
-29.425
-35.2295
-37.6831
-32.8613
-25.3296
-16.5894
-13.3972
-11.554
-8.69141
-2.53296
3.77197
8.81958
14.0869
17.3706
23.7671
26.6541
28.5522
25.0183
22.0154
22.0398
25.9583
28.7415
36.3098
41.2231
47.3267
45.7581
46.3867
44.7449
45.7092
43.4387
38.147
26.3245
18.6096
12.6465
4.78516
-2.23389
-6.31714
-4.90723
-0.445557
0.817871
-2.82593
-7.17773
-12.7686
-13.3362
-14.0503
-15.3198
-20.3674
-22.7478
-26.9653
-27.8687
-28.6865
-25.061
-21.3074
-14.6851
-11.2732
-9.021
-6.67114
-3.21655
-0.268555
3.33862
8.83179
13.5559
22.2168
26.8433
29.2725
25.2808
19.1406
11.9934
9.96704
10.5103
14.8621
16.5222
17.5964
13.4644
6.01807
-1.81885
-9.82056
-14.8804
-18.8538
-17.0837
-14.032
-11.6211
-11.4563
-11.4319
-14.032
-15.4724
-18.7866
-19.4214
-19.4519
-15.5518
-13.5986
-8.47168
-2.38647
2.66724
6.18286
6.14624
4.07104
2.7771
3.52173
5.70068
8.70361
9.35059
7.21436
2.771
-1.74561
-3.86963
-5.68848
-5.51758
-6.50635
-9.8877
-14.2395
-17.1509
-21.5088
-21.5759
-22.3755
-20.4102
-22.6563
-23.2971
-24.5117
-22.7295
-20.7764
-18.2129
-19.4031
-18.5913
-15.5945
-10.3088
-7.86133
-7.06177
-9.30786
-9.97925
-10.2783
-9.22241
-8.69141
-8.34961
-10.3577
-9.41772
-6.7688
-3.08838
-1.63574
-1.25732
-1.05591
-1.14746
0.726318
4.63257
10.6079
14.856
19.4824
19.4397
16.6138
11.4075
5.27954
0.750732
-0.244141
2.30103
7.23267
10.8032
13.1714
11.1328
7.67212
3.92456
2.14844
2.28882
3.58887
5.94482
9.32007
9.22852
8.19092
4.94385
1.69678
0.268555
0.671387
2.02026
4.55933
4.41895
2.03857
-1.78223
-6.75049
-8.90503
-10.6628
-9.7229
-8.97827
-8.74023
-11.6272
-11.9019
-11.2
-8.27637
-6.50024
-6.06079
-8.6731
-7.17163
-1.69067
5.2124
12.4573
13.4521
10.8887
6.18286
3.32642
0.860596
-1.41602
-1.81274
-1.10474
-0.0244141
-0.0732422
-0.32959
-1.97754
-3.88794
-6.10352
-6.26831
-4.44946
-1.59912
0.115967
-0.378418
-3.97949
-6.29883
-8.72192
-7.89795
-7.36084
-6.31714
-5.92041
-7.17163
-11.3525
-14.0076
-17.157
-14.9353
-11.2244
-5.56641
-3.73535
-2.41699
-1.3855
-1.35498
-0.396729
1.14746
2.11182
3.21045
3.1189
3.26538
4.32739
4.73633
3.9917
2.02637
-2.55127
-4.62036
-5.88989
-3.58887
1.88599
5.43213
4.85229
1.85547
-2.2583
-5.98755
-9.91211
-9.69238
-8.62427
-6.57959
-4.40674
-3.88794
-6.96411
-7.37915
-8.13599
-6.5979
-2.89917
-1.23291
-1.36108
-1.83105
-1.72119
1.59912
10.3271
19.6899
25.8667
24.4995
18.6646
11.2122
8.88062
9.3811
13.7329
18.3167
23.4619
23.23
18.3044
10.968
7.74536
9.17358
15.4114
19.1467
20.929
20.6665
22.522
20.3491
18.3167
11.5601
1.70288
-5.96313
-14.1235
-18.4082
-20.8008
-15.979
-7.67822
0.817871
6.11572
5.24292
2.47803
0.646973
-0.0793457
3.54614
10.3333
13.7695
15.6677
13.385
9.85107
6.61621
3.14941
0.482178
-1.55029
-1.50757
-1.46484
-1.86157
-3.22266
-5.27954
-8.06885
-10.5591
-16.0583
-17.5232
-18.4448
-14.7522
-11.9812
-9.77173
-10.5896
-10.3638
-8.89282
-7.34863
-7.86743
-7.93457
-8.45947
-6.28052
-4.32129
-1.65405
0.701904
2.00806
1.77002
2.04468
2.59399
4.53491
7.90405
9.48486
11.0046
10.0403
7.62939
4.52881
0.88501
-2.4353
-4.43115
-5.37109
-6.65283
-7.6416
-9.81445
-10.2905
-11.5417
-10.8948
-10.3027
-8.58154
-5.24292
-0.640869
3.32642
5.86548
7.17163
6.20117
5.51147
4.75464
4.52881
0.646973
-6.7688
-11.3403
-14.624
-15.0269
-15.0024
-12.738
-10.0159
-6.33545
-4.64478
-3.73535
-3.92456
-2.87476
-2.0752
-1.75171
-2.27051
-1.20239
0.738525
1.2207
-1.53198
-5.36499
-10.7056
-13.2996
-15.7837
-17.2058
-19.5007
-16.2842
-11.2976
-6.34155
-4.6875
-4.46777
-2.7771
1.58691
8.48999
15.7776
21.0571
20.8801
17.3584
10.2539
3.27759
0.720215
2.33765
6.05469
11.9263
15.3992
20.2332
24.4568
28.9429
29.071
31.0181
31.3477
32.1472
29.8706
26.3062
17.8406
13.6047
8.58765
1.35498
-4.6875
-8.70972
-8.40454
-6.56738
-3.87573
-1.37329
1.79443
5.51758
7.26318
7.30591
5.88379
8.5022
16.1377
25.3357
29.1321
31.8848
30.9631
30.3345
26.1414
16.3269
2.99683
-7.61719
-10.0464
-7.23267
0.482178
8.53882
12.7625
12.97
5.69458
-7.51953
-20.5811
-28.7109
-26.7212
-20.0012
-9.84497
-5.31006
-7.53174
-17.1509
-27.2949
-35.6018
-33.8745
-26.3794
-12.4695
-3.57056
1.45874
2.37427
-1.18408
-7.25708
-9.68018
-8.45337
-2.96631
4.15649
11.7737
18.5059
19.0674
17.8406
13.3423
10.1379
8.97827
9.09424
10.3821
14.0625
14.7217
17.1509
17.2668
17.5232
17.4072
17.9565
16.7786
15.3931
12.1582
8.48999
4.00391
0.952148
-1.5625
-4.65698
-6.85425
-9.03931
-10.1624
-11.9934
-10.4858
-8.19702
-5.23682
-3.68042
-1.40991
2.02637
6.39648
11.0901
11.0107
7.78198
3.30811
0.720215
2.62451
7.10449
10.4858
10.321
6.2439
2.4292
0.189209
-0.45166
0.494385
2.10571
1.11694
-2.18506
-5.7312
-13.1653
-20.1599
-24.8657
-21.9788
-13.0676
-2.28271
4.91333
6.37817
6.9397
8.57544
14.2151
20.3613
25.7324
27.0935
31.1768
32.3242
32.8369
28.7781
24.8901
21.6431
23.0408
24.115
25.47
23.2178
23.0408
22.0764
23.1384
21.6614
22.0764
20.1172
18.3411
13.7695
11.1328
9.22241
9.04541
9.70459
12.5061
12.4573
11.2793
8.69141
7.64771
7.10449
8.17871
9.77173
12.5
12.3901
12.677
10.7788
9.49707
8.77686
7.67822
5.29175
4.01611
2.16064
-1.51978
-3.14941
-5.39551
-5.5542
-4.73022
-3.04565
-3.33862
-2.64282
-3.1311
-2.38037
-1.39771
-0.665283
-1.70288
-2.09351
-1.99585
0.634766
3.60107
5.84717
9.77173
9.45435
7.69653
4.8584
2.61841
1.2146
0.726318
2.04468
4.52881
7.78198
13.5681
14.2395
12.0728
9.198
7.73926
7.15942
5.45654
-2.15454
-13.5437
-20.0256
-24.1821
-21.8567
-19.5251
-15.5884
-11.2183
-6.03027
-3.75977
-3.54004
-5.64575
-7.48291
-8.63037
-6.57959
-4.04663
0.274658
2.20947
2.99683
3.36304
2.6001
0.604248
-2.38647
-7.14111
-8.90503
-9.79614
-7.69043
-5.12695
-4.14429
-6.53687
-6.31104
-5.59082
-4.84009
-7.48291
-9.08813
-10.8643
-10.0708
-9.06372
-7.27539
-5.2124
-3.46069
-2.09961
-0.146484
3.27148
6.61011
11.7798
14.2517
15.4785
15.1489
20.1477
26.0803
33.0933
34.3994
33.9722
25.8972
20.5139
14.7583
10.4614
8.46558
11.0352
13.5132
16.2109
19.7571
22.8394
20.4773
17.572
12.6526
10.1746
10.4187
13.0188
15.2283
17.4744
18.4387
18.7195
14.2578
10.9131
8.80737
9.17358
8.18481
6.98242
4.72412
0.549316
-0.65918
0.12207
1.76392
5.18188
9.42993
13.3484
13.0615
11.3159
9.3811
7.84302
4.66309
1.07422
-1.98975
-1.53198
2.50854
6.75659
6.64063
3.90015
0.231934
-4.73022
-8.1543
-11.2549
-9.75342
-7.1228
-2.49023
1.86768
4.45557
7.52563
11.1938
15.271
16.8335
19.5679
20.7397
23.0225
23.1567
25.3723
25.3052
25.0732
21.4478
15.3992
9.46655
7.67822
7.66602
8.44116
7.09229
4.82788
1.41602
-1.62964
-2.24609
-0.0976563
1.51367
1.37329
-0.427246
-3.4668
-4.87061
-4.57764
-3.69263
-4.18701
-4.19922
-3.74756
-2.83203
0.354004
2.06299
2.90527
3.46069
3.21045
4.65088
5.65186
4.24194
2.88696
1.97144
0.970459
1.84937
4.10156
3.16162
0.55542
-2.96631
-6.87866
-8.5022
-9.46655
-8.45337
-9.33228
-10.5713
-13.0737
-11.4746
-6.66504
-1.66016
0.598145
0.909424
1.68457
5.48706
14.0625
20.3552
24.9084
25.1099
26.5503
25.7874
26.6846
23.584
19.635
15.6067
15.625
16.333
21.4905
24.9329
28.0029
27.2644
27.8015
28.7048
32.9041
33.3008
35.083
31.8359
30.5725
28.656
27.3743
22.3938
21.5637
17.6575
13.6414
10.083
8.94165
10.0159
16.687
26.4343
35.3699
36.8958
