# Supplementary material for: An adaptive singular spectrum analysis method for extracting brain rhythms of electroencephalography
Source: PeerJ. 2017 Jun 28;5:e3474. doi: 10.7717/peerj.3474 (PMC5493032; doi:10.7717/peerj.3474)
Supplement: Supplemental Information 1 — Descriptions of all the functions in the Matlab codes are as follows: EEG_SSA: The main function program func_embedding: This function is the time-delay embedding step. It maps the one-dimensional data onto a multidimensional trajectory matrix X using a sliding window. func_svd: This function is the SVD step in the SSA func_reconstruction: This function is the reconstruction stage in SSA based on the diagonal averaging step func_artifactsremoval: This function is the artifacts removal based on the grouping rule func_rhythmsextraction: This function is the alpha rhythm extraction based on the grouping rule func_EEGgenerationMPAmodel: This function is the simulation of EEG based on the MPA EEG model. [file peerj-05-3474-s001.zip › experimental EEG/raw EEG data/close2.xlsx]

## Sheet: Sheet1
-1.12915
-0.354004
-0.921631
-3.91846
-9.05762
-14.7278
-18.0359
-19.6594
-18.3899
-15.1917
-10.675
-5.67017
-0.140381
4.85229
6.38428
4.22974
3.05176
4.22974
7.76978
13.0066
13.7329
9.35059
5.35889
2.19727
-0.12207
-1.97754
-4.22363
-7.48901
-11.5967
-14.2456
-17.1814
-17.2974
-14.2334
-7.94678
-1.44653
3.10669
4.39453
2.01416
-0.0793457
-1.25122
-2.38647
-2.46582
-4.70581
-7.37305
-9.57642
-10.7178
-10.1624
-10.0159
-10.26
-9.65576
-8.65479
-6.34766
-2.89307
-0.775146
-1.32446
-3.61328
-7.70874
-12.5366
-17.749
-21.5393
-23.9319
-22.3999
-18.8354
-15.5823
-13.5437
-13.5376
-13.8306
-13.1531
-11.4319
-8.34961
-3.21045
3.8208
11.0291
15.4236
16.1316
14.0747
10.9619
8.63647
6.67114
3.28369
0.610352
-3.28369
-6.47583
-8.27637
-7.37305
-4.96216
-2.66113
0.32959
3.16772
7.42188
16.0461
26.77
35.6079
38.4216
33.6609
23.6511
13.6902
7.13501
3.71704
0.201416
-3.49121
-5.77393
-7.8125
-7.86133
-8.19702
-10.2539
-11.1389
-8.66699
-3.10059
4.91943
12.854
17.9138
18.9392
15.7959
10.1379
3.16772
-3.18604
-8.00781
-10.3943
-10.553
-13.1775
-14.801
-11.9507
-8.56934
-3.85742
-0.3479
-1.2146
-1.51978
0.439453
4.5105
7.15332
7.76978
9.49097
8.44727
7.22656
4.5105
2.13013
-0.604248
-5.26123
-11.2549
-15.9912
-18.7988
-21.0449
-23.407
-25.2136
-26.0437
-22.4243
-18.0359
-15.7104
-12.854
-10.144
-6.92139
-4.29688
-6.14624
-9.31396
-10.4614
-10.6323
-10.0952
-6.82373
-5.10864
-3.9917
-2.6123
-3.10059
-3.83911
-3.03955
0.128174
3.21045
4.93774
1.81274
-5.81055
-12.2009
-13.5315
-12.9089
-12.7075
-14.1052
-14.3311
-13.0249
-9.36279
-6.64063
-5.33447
-4.5166
-0.335693
5.7251
11.4746
16.9189
20.2515
20.1721
17.3828
13.0066
5.81055
-3.35083
-12.9272
-22.467
-28.7781
-30.1453
-28.2593
-23.5779
-19.043
-16.8701
-17.3462
-18.4204
-18.1152
-15.9302
-12.085
-8.61816
-7.02515
-8.36792
-10.9314
-14.563
-20.5872
-25.7568
-31.3477
-34.552
-34.4421
-31.5735
-28.0823
-26.2329
-23.7183
-19.5496
-13.6353
-5.95093
1.05591
4.93164
7.20825
7.60498
7.50122
5.3833
2.74048
0.952148
0.299072
2.28882
3.90625
2.40479
-0.646973
-5.10254
-5.71289
-3.03955
3.58276
11.6089
18.5181
21.8506
19.043
12.8357
4.09546
-5.9082
-11.1328
-11.6211
-12.6038
-13.9709
-15.033
-17.4316
-21.2585
-19.4458
-18.2312
-20.1416
-21.5698
-23.7427
-22.7234
-18.8965
-11.2793
-5.24902
-3.54004
-6.21948
-11.5295
-18.8171
-25.7935
-30.2795
-32.3242
-32.3059
-30.1575
-28.4729
-28.1372
-29.0466
-31.6528
-32.55
-31.2195
-27.0935
-23.6572
-21.4233
-21.5332
-21.7773
-21.9727
-20.1477
-16.1377
-11.5845
-5.52979
0.0549316
2.64893
2.2522
-0.756836
-4.99268
-9.05151
-11.731
-12.2925
-10.321
-6.26831
-3.03955
-0.897217
-2.29492
-3.43628
-6.54297
-11.3342
-16.8701
-22.052
-23.3398
-19.8608
-16.2964
-13.1531
-11.145
-8.34961
-2.97241
2.47803
6.45142
8.69751
9.729
12.5061
15.4419
18.1458
21.7102
23.3765
23.4924
23.9014
23.9685
25.7874
28.363
29.9194
29.6509
28.3203
27.1057
25.8972
23.7122
20.3918
17.1997
15.7288
17.2058
20.6848
23.3337
23.1384
20.8862
16.449
12.2131
8.92334
5.2002
0.88501
-3.24097
-6.92139
-9.60693
-10.0281
-8.5144
-5.32227
-2.2583
-0.0183105
1.9104
4.22363
7.03125
9.28955
8.27637
4.95605
0.213623
-4.99878
-9.08203
-11.3647
-12.3108
-12.0911
-13.092
-15.2832
-17.5537
-18.3655
-17.6331
-16.4734
-15.2161
-14.4226
-11.7798
-6.85425
-2.06299
3.07007
5.48096
5.46265
3.66821
0.878906
-1.85547
-4.69971
-7.16553
-9.04541
-9.42383
-8.42285
-6.67725
-4.88892
-2.94189
-0.537109
2.27661
6.9458
11.5051
16.4429
19.5374
18.335
13.8794
8.55103
4.31519
1.48315
-1.5625
-5.22461
-9.65576
-11.8713
-12.0056
-12.0178
-12.2925
-12.1765
-12.1765
-12.085
-9.80225
-6.56738
-0.12207
7.37915
13.0005
14.1785
11.6028
7.95898
4.87061
3.42407
3.55835
3.61938
4.44336
6.23169
9.25903
13.4827
17.9993
22.7417
26.6602
31.0791
35.1074
38.3667
40.5212
40.4236
36.7981
31.4087
24.2432
16.5527
12.2253
9.41772
9.0332
9.13696
7.71484
3.10059
-4.82178
-8.20313
-9.14917
-6.92749
-0.22583
3.36304
6.46973
10.7056
13.1836
13.385
10.6628
5.62744
0.744629
-4.15649
-8.94775
-14.2029
-18.8782
-20.5688
-18.7439
-14.9414
-12.03
-8.92334
-5.29785
-2.80151
0.43335
3.60107
5.19409
5.95703
6.52466
6.18286
5.05371
3.85132
2.89917
1.01318
-0.488281
-1.95313
-2.36206
-1.63574
1.12305
4.8584
9.08203
13.8062
16.8152
18.7134
21.8506
25.885
29.1443
29.9316
26.5808
21.0205
15.1367
9.99146
2.28271
-0.805664
-0.244141
1.42212
5.70068
5.0354
2.21558
-1.98975
-5.45044
-4.71802
-1.59912
3.86963
9.83276
12.9089
14.1296
16.7847
20.4895
21.7957
20.9839
18.28
15.509
13.5132
10.9253
6.97632
1.92871
-4.15039
-8.23364
-7.73315
-6.21948
-3.14331
-0.213623
4.60815
5.25513
8.06885
10.9436
11.3037
12.9578
13.8062
13.3789
13.092
13.5864
11.3708
7.38525
2.20337
-1.45264
-2.4231
-1.17798
-0.482178
-1.15967
-1.17188
-1.09863
0.57373
2.13013
2.94189
2.76489
3.56445
3.9856
4.43726
4.58984
2.86255
-0.012207
-3.1311
-5.78003
-6.78101
-5.79834
-3.18604
-0.158691
3.66211
7.17773
10.1563
12.6038
13.4644
14.624
16.1743
18.103
18.7317
17.4133
15.1123
12.1216
9.91821
7.51953
4.81567
1.31226
0.012207
1.77612
4.80347
7.76978
9.82666
10.9253
12.7502
15.0269
16.3574
14.6545
9.68628
2.64282
-3.66821
-7.40356
-8.41064
-9.81445
-11.9507
-14.2578
-16.7725
-18.1702
-17.7917
-15.8203
-11.6333
-6.45142
-1.42212
2.87476
6.9458
10.6689
13.7695
16.3147
18.689
20.7458
21.0083
19.8975
18.7012
18.3533
20.3918
23.999
26.9348
29.9744
32.7393
34.8999
37.3291
42.5781
46.7834
48.8586
49.1089
45.1599
40.6433
39.0564
35.3821
28.8391
20.1477
10.8704
6.32324
6.10352
6.82373
6.86035
3.91235
0.0793457
-3.88794
-7.03735
-8.95386
-11.5662
-13.8489
-14.2822
-13.7817
-12.1094
-10.6445
-11.8469
-14.6118
-17.7246
-20.752
-22.113
-22.6074
-22.0215
-20.9778
-20.3491
-19.1101
-17.3401
-15.5334
-13.5803
-13.1104
-12.0056
-10.4675
-10.5042
-12.8113
-17.4316
-20.6604
-21.2158
-19.5435
-16.8152
-15.8691
-16.1865
-15.9119
-13.9832
-11.0718
-7.91626
-4.24194
-0.55542
3.33862
6.17676
7.1228
6.427
3.84521
1.2207
-0.854492
-2.79541
-3.35693
-3.66211
-3.93066
-4.71802
-7.4585
-9.13696
-9.66797
-9.77783
-8.77686
-7.36694
-5.44434
-3.302
-0.189209
1.74561
2.92358
4.07104
3.54004
2.2522
-1.53809
-5.81665
-9.58862
-12.3474
-11.8958
-8.96606
-5.95093
-2.02637
1.0376
3.56445
3.77808
2.65503
0.445557
-2.10571
-2.66724
-1.78223
-0.866699
0.12207
1.55029
2.14233
2.12402
-0.10376
-4.12598
-9.17969
-12.5549
-13.6719
-13.0188
-10.4492
-8.03833
-5.68237
-2.31323
3.10669
9.47876
14.7278
18.1885
19.3542
19.3481
20.166
21.0693
21.7896
23.2483
23.291
21.5698
17.45
12.2009
7.07397
4.00391
3.25317
3.39355
4.47998
5.76782
6.62842
7.73926
9.8938
11.8164
10.3882
8.09937
8.42285
8.22754
12.7502
12.4207
11.5662
9.23462
6.427
6.21948
4.42505
1.82495
-0.543213
-2.86865
-4.82178
-5.95093
-5.23682
-3.17993
-0.402832
3.28369
7.74536
12.2925
17.2974
21.1853
24.762
27.5635
30.0964
33.02
35.4614
35.6445
33.2581
29.4922
26.3855
24.9573
24.9146
23.6206
21.1121
18.0725
15.2771
12.5671
8.72192
3.23486
-1.33057
-3.32031
-3.22266
-2.04468
-0.982666
1.34888
3.89404
6.31104
7.76978
7.00684
5.97534
4.96216
1.53809
-3.39355
-8.24585
-10.9558
-10.6567
-10.6934
-11.2
-12.0056
-12.4695
-11.1328
-9.7229
-7.51953
-5.81665
-3.479
-1.44043
0.152588
2.04468
4.41895
8.22754
11.7004
13.7878
15.3442
14.8926
13.3057
11.9629
9.63745
6.29272
2.94189
0.500488
0.579834
4.25415
8.12378
10.3699
11.2305
11.2061
11.1694
11.261
10.9558
9.99756
9.97925
10.2783
7.66602
3.8269
-0.897217
-4.89502
-6.82983
-9.85718
-12.03
-11.7859
-8.59375
-3.90015
-1.9165
-0.866699
-1.63574
-1.23901
-1.9104
-3.02734
-2.41699
-1.07422
2.4292
3.61938
-0.55542
-5.05371
-9.99756
-14.1846
-16.1865
-15.1794
-14.0381
-11.3037
-8.8562
-10.2051
-12.6221
-11.5234
-7.2876
-0.0488281
6.73218
8.77686
6.81763
4.67529
2.2583
2.30713
0.90332
-1.97144
-4.19312
-4.18091
-0.854492
5.56641
10.8887
13.031
11.3831
5.81055
-0.396729
-4.29688
-6.71387
-6.73218
-6.79321
-8.43506
-10.9802
-15.2771
-21.6309
-28.6987
-35.2295
-38.9465
-37.6465
-32.6782
-26.1902
-19.9768
-14.3921
-9.46045
-7.02515
-7.19604
-7.65381
-7.25708
-5.26123
-3.00293
-1.05591
-2.22168
-4.01611
-3.90015
-2.52686
0.20752
1.33057
-0.830078
-5.07813
-9.29565
-11.676
-9.00269
-5.91431
-3.9856
-2.81372
-2.03247
0.0976563
2.63062
5.59692
8.30078
7.51343
5.62134
1.75171
-3.75977
-7.93457
-10.3333
-11.7371
-10.7849
-7.73926
-6.09741
-3.39966
0.65918
4.74243
6.51855
5.52368
3.07007
0.994873
1.83105
0.152588
-1.9043
0.12207
5.02319
12.3779
14.8071
11.377
5.3894
0.714111
0.250244
0.286865
-0.55542
-0.366211
-1.30005
-2.58789
-4.24194
-6.10352
-8.91724
-10.9558
-11.8896
-10.8032
-8.25806
-5.13306
-4.06494
-6.28662
-10.8276
-15.6189
-17.981
-17.3157
-13.562
-10.1257
-7.36084
-5.49316
-4.14429
-1.66626
2.50244
7.83081
11.6699
14.5142
15.4358
15.7715
16.6565
18.6768
21.8933
23.3337
22.522
19.989
16.8823
13.5559
10.6567
6.08521
2.22168
-0.311279
-0.115967
1.40991
2.03247
1.88599
0.402832
-0.720215
-1.10474
-0.3479
0.646973
3.49121
5.39551
5.62744
4.01611
2.41089
0.189209
-1.10474
-2.70996
-5.58472
-8.55713
-9.04541
-7.17773
-4.71802
-1.30615
-0.769043
-0.45166
-1.37329
-2.13013
-1.10474
1.11084
4.24194
6.11572
4.93774
2.11182
-0.012207
-2.22778
-4.05273
-5.26123
-5.54199
-2.49634
4.20532
12.6831
19.9829
25.7751
29.6631
33.2275
36.2427
38.0432
38.6292
36.3647
32.1777
27.3376
21.991
16.6443
10.968
5.96313
1.25122
-1.98364
-2.57568
-0.915527
1.77612
6.74438
11.6394
16.0095
20.0378
22.1313
21.4722
18.0481
12.3047
6.43311
1.93481
-1.07422
-3.14331
-5.13916
-5.98145
-6.56738
-6.03027
-5.95703
-6.31104
-6.20117
-4.99878
-0.958252
3.51563
8.5144
12.0728
14.2212
15.3137
14.0747
11.2061
7.38525
4.69971
3.85742
4.10156
2.84424
1.51978
0.445557
4.13818
10.26
17.627
21.8384
21.4294
19.0796
16.8457
15.5151
14.978
13.4583
10.5042
8.86841
8.6853
9.93652
12.0728
14.4226
16.925
19.2261
22.3145
26.0437
31.1035
35.5469
38.6658
39.6484
38.9709
37.3352
36.1938
32.3547
25.2686
18.4448
13.1531
9.78394
8.17871
5.5603
2.92969
2.37427
4.41284
9.35059
13.5864
17.2913
19.9219
22.0642
23.2239
23.1262
22.3145
21.8628
20.4773
18.1519
15.2039
12.2498
10.8398
11.3464
11.9263
12.1582
12.5793
12.793
13.5132
14.447
17.0288
20.5994
25.8606
31.2988
35.4309
39.0625
40.3687
39.9414
38.1775
34.9487
30.3406
24.3225
17.2363
9.45435
-1.60522
-9.8938
-14.4409
-14.1968
-11.2
-6.9458
-5.84106
-6.26831
-5.19409
-3.48511
-0.982666
2.30713
4.05273
3.9978
3.25317
3.302
2.78931
2.06909
0.842285
-0.939941
-1.57471
-1.54419
-1.93481
-0.793457
1.31836
4.81567
6.45142
6.86646
8.02612
9.8877
13.1531
14.8132
12.1033
6.52466
-0.366211
-6.43921
-9.24072
-8.8562
-7.33032
-6.46973
-7.22656
-8.38623
-8.98438
-7.67822
-5.5603
-3.60107
-0.0732422
4.98047
10.3821
14.2273
15.2161
12.8052
6.81763
-0.164795
-7.31201
-14.4958
-19.2444
-22.0581
-24.5911
-26.0864
-26.6357
-26.0864
-23.3459
-20.459
-16.864
-13.2751
-9.93042
-6.23169
-3.27148
-0.378418
1.42212
0.701904
-2.62451
-5.62744
-6.65283
-5.05371
-3.41797
-3.72314
-6.20728
-8.87451
-8.79517
-6.62231
-3.43628
-1.35498
0.457764
3.04565
7.18384
11.2061
12.8235
12.8845
9.64355
6.2561
2.65503
-2.55737
-7.58057
-12.3596
-14.801
-14.9658
-13.9832
-11.2793
-7.34253
-2.38037
2.78931
6.03638
6.67114
4.44946
0.915527
-0.872803
-1.39771
-0.726318
1.80664
2.74048
1.12305
-3.46069
-8.05054
-12.1277
-14.3738
-13.2141
-10.791
-7.08008
-2.27051
2.11182
6.91528
10.1868
12.3291
13.4399
13.4583
12.262
10.6567
6.72607
2.65503
-0.384521
-1.58691
-0.958252
-0.189209
-0.0732422
0.982666
1.27563
2.44141
4.63257
6.90918
9.86328
12.1948
13.8611
14.1846
13.8306
13.8184
13.6475
13.6047
13.5559
11.4868
7.28149
2.01416
-3.61938
-6.40869
-6.2561
-3.6499
-2.99072
-5.15747
-3.14331
0.994873
6.31104
13.2629
16.9373
18.3716
20.4956
20.1538
14.8315
7.76978
2.6062
-0.909424
-3.37524
-7.69653
-14.74
-21.991
-26.2512
-25.7996
-21.8994
-15.9119
-10.4431
-6.72607
-4.62036
-3.33252
-2.30713
-1.71509
-2.49023
-4.23584
-7.4707
-11.5662
-16.7358
-22.9309
-28.656
-31.72
-30.6519
-26.3428
-20.8374
-17.1631
-16.1072
-15.5579
-14.1907
-10.5164
-3.91235
4.1687
11.5417
14.5569
13.2385
8.71582
3.17383
-1.36719
-3.1311
-3.18604
-1.81885
-0.402832
0.170898
0.506592
-0.408936
0.262451
1.62354
3.65601
6.95801
11.0413
13.8
15.979
16.8274
16.4917
16.9434
16.9067
15.7104
12.6038
7.87964
3.36304
0.268555
-4.18091
-8.46558
-12.6526
-15.8936
-16.2598
-14.7583
-11.8103
-7.14111
-2.32544
3.50952
7.9895
9.76563
9.021
6.71997
3.92456
1.12915
-1.06812
-3.66821
-5.49316
-6.92139
-7.60498
-7.27539
-6.65283
-6.04248
-4.29688
-2.69165
-0.872803
0.616455
2.41089
3.50342
6.21948
10.8765
15.3625
19.7327
22.4243
23.3582
22.6196
18.3105
13.6047
12.4573
12.4146
12.6831
10.1685
3.9978
-1.63574
-5.0354
-4.1748
-2.61841
-1.67847
-2.75269
-6.33545
-12.1582
-18.1458
-23.8342
-27.5574
-29.6997
-30.1453
-28.186
-26.8677
-26.7273
-27.4658
-27.6855
-26.6968
-24.8047
-23.6755
-21.3745
-18.9453
-16.0156
-12.1521
-9.70459
-8.09326
-8.42896
-11.2793
-15.1367
-18.6279
-19.1833
-16.6138
-13.9954
-12.9333
-12.6099
-11.6882
-9.91821
-7.1167
-4.14429
-1.83105
-0.134277
1.2207
1.16577
-0.933838
-2.4231
-4.38843
-6.65283
-8.72192
-11.0107
-14.1052
-15.979
-17.0044
-15.9485
-13.3484
-9.94263
-6.65894
-3.80249
-1.74561
-0.0305176
3.57056
8.8623
15.5579
19.4214
17.5598
11.3342
4.57153
0.585938
-0.402832
-1.19019
-3.24707
-6.20728
-8.91113
-9.92432
-10.3455
-10.4126
-10.8398
-10.7239
-8.53271
-4.57153
2.04468
9.82056
16.0706
19.4885
18.8599
15.271
9.85107
4.63257
0.415039
-1.58691
-1.89209
-1.60522
-2.04468
-4.08325
-5.92651
-7.33032
-8.34351
-7.87964
-6.72607
-4.46167
-0.848389
2.20947
3.88184
4.78516
4.93774
4.65698
4.74243
4.35791
2.34985
-0.738525
-5.0354
-9.26514
-12.5671
-14.4348
-15.1306
-14.6912
-13.5071
-10.8704
-6.49414
-0.378418
4.10156
5.45044
2.80762
-2.54517
-5.3894
-6.23779
-6.54907
-7.27539
-10.8093
-15.2588
-18.2068
-20.6177
-21.5637
-20.6909
-19.9829
-18.5974
-16.8518
