# Supplementary material for: An adaptive singular spectrum analysis method for extracting brain rhythms of electroencephalography
Source: PeerJ. 2017 Jun 28;5:e3474. doi: 10.7717/peerj.3474 (PMC5493032; doi:10.7717/peerj.3474)
Supplement: Supplemental Information 1 — Descriptions of all the functions in the Matlab codes are as follows: EEG_SSA: The main function program func_embedding: This function is the time-delay embedding step. It maps the one-dimensional data onto a multidimensional trajectory matrix X using a sliding window. func_svd: This function is the SVD step in the SSA func_reconstruction: This function is the reconstruction stage in SSA based on the diagonal averaging step func_artifactsremoval: This function is the artifacts removal based on the grouping rule func_rhythmsextraction: This function is the alpha rhythm extraction based on the grouping rule func_EEGgenerationMPAmodel: This function is the simulation of EEG based on the MPA EEG model. [file peerj-05-3474-s001.zip › experimental EEG/raw EEG data/close3.xlsx]

## Sheet: Sheet1
46.5454
48.468
49.2676
50.6042
51.8005
47.8882
46.6248
42.8833
39.3616
36.9751
32.1472
30.1086
30.3894
30.5786
32.1167
31.5979
27.3804
25.3845
25.5981
22.876
24.8901
24.8291
22.5403
18.1519
12.5427
7.74536
4.88281
2.50854
-1.03149
-4.90112
-8.14819
-8.52051
-9.28955
-10.1013
-12.1826
-12.6343
-12.3962
-9.69849
-6.45752
-5.70679
-6.52466
-10.2783
-13.7146
-15.3748
-19.3542
-23.5413
-27.0508
-32.2327
-35.9375
-39.3982
-42.3157
-41.3513
-39.6851
-37.6953
-37.4451
-35.8459
-29.4067
-17.8528
-8.81348
-4.66309
-2.6001
-1.30005
1.89819
3.50952
0.384521
-4.87671
-11.2122
-14.801
-17.6392
-22.9126
-26.7273
-27.7832
-26.3733
-23.6328
-20.5017
-16.2537
-9.42993
-3.70483
-0.408936
1.34277
3.60107
6.98853
8.52661
5.96313
-0.0488281
-6.22559
-11.4258
-14.856
-15.0513
-13.5986
-11.7859
-8.30078
-4.46167
-0.390625
8.1604
17.1814
24.1821
30.4016
35.7788
40.3442
44.1956
45.7581
43.75
39.0442
35.083
32.0862
31.4331
31.543
35.4309
38.8977
41.5466
47.1558
53.5339
63.9954
73.5596
79.9316
85.5408
87.1826
86.9446
82.3914
71.8262
60.9009
51.8555
45.7947
43.1091
42.8406
43.1702
43.2312
41.4246
41.5344
43.2373
48.6877
56.5674
59.3018
58.4106
57.959
54.7546
49.0234
41.4978
32.0251
21.7773
13.9343
10.1013
7.83081
3.38135
-0.720215
-6.79932
-12.616
-13.4033
-11.5295
-7.08008
-2.53296
0.634766
3.35083
5.26733
5.98755
4.5105
2.02026
-1.67236
-8.45947
-15.4846
-21.2341
-26.8311
-28.8818
-26.6052
-22.2961
-17.1936
-14.2578
-14.209
-13.7024
-11.8591
-9.30176
-7.67212
-10.3271
-16.1682
-21.0815
-24.9207
-28.1189
-30.8655
-32.6172
-33.2703
-35.4675
-38.7146
-44.2871
-48.8342
-50.4883
-44.8059
-34.8755
-24.6399
-16.4856
-13.6414
-16.3208
-21.0632
-25.3235
-29.2175
-32.5012
-37.0117
-43.2251
-49.7864
-52.6367
-55.2734
-56.665
-55.5359
-53.6011
-47.9492
-38.2629
-28.5217
-23.2849
-23.6267
-29.7607
-39.7034
-49.1638
-57.2205
-62.4695
-66.0828
-69.2261
-72.29
-75.061
-75.9155
-74.6094
-71.9299
-66.9983
-60.791
-53.0701
-43.1946
-33.3923
-25.7813
-20.813
-20.3064
-23.9624
-31.8787
-42.2058
-51.709
-59.8022
-66.04
-70.4712
-72.1802
-71.8811
-69.1345
-64.7949
-59.8389
-52.8687
-43.1946
-33.1787
-24.3713
-19.0125
-15.3259
-10.9009
-4.89502
0.592041
2.20337
0.012207
-6.30493
-14.3555
-21.2036
-23.877
-25.9827
-28.6926
-33.2214
-39.4531
-43.2068
-43.6462
-41.3513
-39.386
-36.853
-34.137
-31.7383
-30.0842
-31.1584
-34.2224
-38.6047
-44.6716
-49.3652
-48.4131
-46.8506
-46.7834
-46.0754
-44.7754
-44.9646
-44.5557
-44.0247
-46.1731
-47.5037
-48.7976
-54.6875
-63.3911
-70.2271
-73.4985
-74.4019
-75.3174
-75.9033
-74.1211
-70.8374
-67.0288
-62.915
-61.0474
-60.1868
-58.7524
-57.8979
-55.719
-52.2888
-49.2615
-47.4976
-46.6248
-47.4609
-49.6033
-53.5706
-57.4646
-59.8938
-61.9751
-60.3699
-58.8196
-55.2917
-48.9502
-42.8101
-36.4624
-30.8594
-26.1902
-22.2168
-20.8618
-21.9788
-25.0244
-27.3621
-27.6428
-28.5706
-30.6396
-33.374
-35.5408
-36.6089
-37.384
-36.5723
-33.9905
-28.8391
-24.1394
-20.5017
-15.8447
-11.554
-6.04858
-1.86768
-2.68555
-7.59888
-13.678
-19.6655
-25.3723
-31.6284
-38.4888
-44.9036
-47.8577
-47.4365
-43.5547
-39.3555
-36.4929
-33.7646
-30.1697
-24.3225
-17.9077
-13.3667
-13.2874
-15.6311
-17.7979
-19.4824
-19.9097
-20.7458
-22.998
-25.3479
-28.3508
-30.5481
-31.2256
-30.9875
-28.3875
-27.2278
-27.4536
-27.8137
-26.9104
-23.5779
-19.397
-17.3584
-17.8711
-21.9482
-27.3682
-31.543
-36.1023
-39.1296
-40.9363
-41.2659
-40.1062
-37.2559
-35.9497
-35.9619
-37.8601
-38.9771
-40.4114
-42.5537
-43.5303
-47.29
-50.8179
-52.2095
-53.1311
-51.4954
-47.0764
-40.1123
-31.5491
-23.7549
-17.2302
-10.5103
-3.50342
4.60815
13.6963
21.3745
25.0427
25.3967
20.7092
14.3921
14.624
18.1274
23.4863
25.2991
20.1294
14.917
11.9141
11.2793
8.19092
1.97144
-4.27856
-11.2427
-14.8926
-15.9363
-16.8762
-18.8538
-22.6807
-25.8179
-29.9927
-32.0923
-34.8206
-41.7358
-50.592
-58.2275
-61.5906
-61.6699
-61.3464
-63.0066
-64.679
-64.2761
-60.5652
-54.01
-46.6492
-39.8987
-33.1421
-25.4456
-18.5669
-15.1611
-14.3921
-16.3513
-18.75
-19.6655
-18.811
-16.6504
-16.3147
-17.1143
-18.3594
-19.9524
-20.7031
-21.0205
-21.1853
-21.228
-17.9382
-12.6343
-6.97021
-3.1311
-0.537109
1.66626
4.03442
8.05054
9.58862
8.57544
7.54395
7.06177
8.75854
11.4746
11.1206
9.0332
4.77905
3.302
8.08716
19.1589
31.1462
38.5559
40.6494
35.4126
30.5359
25.5737
20.6482
16.6565
12.5244
8.48999
3.06396
-4.42505
-12.5854
-19.5557
-21.6248
-20.4956
-17.6086
-14.4226
-12.2864
-11.1572
-10.083
-9.34448
-9.30176
-11.7676
-14.6179
-17.5964
-18.9453
-19.6045
-19.3054
-19.9585
-22.0459
-24.8108
-27.5574
-30.3284
-31.3477
-30.5176
-28.2166
-23.2178
-17.6941
-13.2874
-10.8704
-10.5286
-12.0972
-15.3198
-19.3115
-23.1689
-26.0498
-27.0935
-27.8198
-29.5227
-31.6284
-31.6406
-28.8269
-22.467
-15.5579
-9.64355
-5.01709
-1.53809
0.872803
2.27051
1.52588
-0.238037
-2.4292
-5.68237
-11.8835
-18.8843
-23.3521
-24.2615
-22.9309
-21.8018
-24.9756
-25.8484
-24.1394
-20.7581
-16.98
-16.8945
-14.5813
-10.2539
-3.15552
1.59912
1.47095
-2.23389
-6.57959
-9.82666
-11.853
-13.3728
-15.509
-17.1753
-18.4692
-19.1895
-18.1763
-16.5161
-13.8733
-10.5469
-7.47681
-4.02832
-0.799561
2.57568
5.11475
5.9082
4.93774
2.11182
-0.793457
-2.72217
-4.15649
-4.19922
-4.60205
-4.50439
-3.25317
-0.482178
2.89307
7.73315
12.8418
19.4397
25.1465
28.1311
26.3123
19.6655
12.4939
6.37817
2.44141
0.158691
-1.61743
-3.8208
-8.59375
-14.5874
-16.5527
-15.5884
-9.33838
-0.88501
4.8584
9.42993
15.8813
23.4131
29.8401
32.8552
30.7312
24.7009
19.3237
15.863
13.8
13.4644
12.0483
9.77783
8.19702
6.84204
6.79932
6.98853
6.5918
7.28149
12.7075
21.5149
29.6326
33.5327
34.5215
34.5825
33.9478
34.6191
33.667
28.8208
22.7295
15.7837
6.50635
-1.2085
-6.30493
-10.8032
-13.7878
-16.6687
-18.5669
-17.2119
-14.1113
-9.17969
-3.8269
-0.134277
1.71509
1.5564
0.421143
-0.579834
-0.158691
-0.524902
-1.40381
-2.51465
-4.47998
-6.44531
-8.53271
-10.144
-12.3047
-13.1287
-12.7441
-9.65576
-5.23071
-3.36304
-2.59399
-3.52173
-4.71802
-3.38135
-2.92969
-3.88794
-4.29077
-2.56958
1.80664
6.5918
8.80737
7.76367
4.85229
3.13721
3.23486
5.15747
8.71582
11.9446
16.2048
20.8008
23.7915
26.3794
25.4272
20.5261
17.572
15.7471
14.0381
12.6343
8.1543
2.4231
-2.33765
-7.10449
-10.3821
-11.8164
-11.8286
-9.73511
-7.13501
-3.36914
0.341797
1.95923
1.0498
-1.68457
-4.46167
-7.03125
-12.2925
-17.749
-22.7783
-26.3794
-27.8564
-27.5818
-27.2156
-27.3743
-28.0579
-28.4058
-25.8667
-20.2087
-14.1174
-10.4492
-9.12476
-6.51855
-2.04468
0.769043
-0.805664
-5.14526
-9.85107
-13.4644
-14.2761
-14.8865
-16.5466
-18.3594
-20.4346
-22.1191
-21.8872
-20.2515
-16.272
-10.8032
-3.94897
2.74048
7.1106
8.8501
9.09424
6.68945
0.55542
-8.20923
-17.749
-26.0803
-28.2104
-26.4099
-22.5647
-17.688
-13.8245
-11.0046
-7.86133
-6.02417
-4.73022
-4.15039
-2.9541
-0.799561
1.35498
2.6001
2.53296
1.23901
-0.0366211
-1.02539
-3.26538
-4.5166
-4.42505
-4.81567
-3.90015
-3.20435
-2.38037
1.61133
6.67725
11.6943
17.6025
22.821
26.8738
30.4443
32.3303
32.5806
31.897
30.2185
26.0437
21.1304
15.9912
11.499
8.66089
7.34253
7.28149
9.34448
12.9211
17.9199
22.8455
26.0559
28.3569
28.7109
28.6011
27.2949
25.7141
23.0286
19.1589
16.2903
12.9028
10.9802
9.25293
7.1228
3.96729
0.494385
-1.00098
0.146484
2.00195
3.67432
4.38232
5.2002
5.896
5.84717
3.96118
2.66113
2.11182
3.27759
4.8584
4.47998
3.07617
1.71509
-0.00610352
-0.488281
-0.756836
0.854492
4.62036
9.74121
14.6118
19.4092
21.8933
22.522
22.2351
21.3684
21.4539
21.8262
21.2036
18.7744
14.9841
10.7666
7.45239
4.39453
2.4353
2.58179
4.10767
8.35571
12.2314
15.2283
17.9626
18.7439
18.4875
16.6382
13.8062
9.45435
5.95703
2.97852
1.69678
1.3855
-1.0437
-4.62646
-8.96606
-12.6038
-14.5081
-14.093
-12.793
-10.4065
-7.27539
-3.33252
0.268555
3.85132
6.64063
8.03833
6.62842
3.59497
-0.366211
-3.6377
-4.96826
-3.66211
-0.335693
2.81372
5.02319
6.82373
6.90918
8.47168
11.3037
14.7827
18.4998
21.8262
23.4497
23.9441
22.7051
20.7031
18.811
15.4602
12.1277
7.75146
3.9856
3.44849
5.09033
6.79321
6.44531
5.23071
4.74854
8.41064
15.3137
23.4741
29.01
32.1899
32.2144
29.8767
26.1597
20.2393
12.0667
4.91943
2.62451
-1.13525
-5.36499
-10.6384
-17.1448
-18.9331
-18.4326
-18.2068
-18.2983
-18.6157
-14.2395
-4.35791
4.79126
13.0127
14.5508
10.1074
2.89307
-3.53394
-6.75659
-6.43311
-4.93774
-4.97437
-7.25708
-10.6201
-10.437
-7.30591
-3.68042
1.94702
7.78198
14.5752
22.7234
26.9104
27.3987
25.0854
23.6145
23.3093
23.5352
22.6013
19.5496
16.1499
11.6821
6.62231
3.72314
0.88501
-0.579834
-1.99585
-1.14136
1.10474
6.10962
12.7319
18.9392
22.2717
21.4722
16.1987
10.4736
4.99268
2.44751
0.55542
-3.74756
-7.23877
-7.70874
-3.36304
2.63062
7.37915
6.62842
1.51978
-3.22266
-4.03442
-0.00610352
8.39233
16.5833
20.0256
18.8477
13.6658
7.75757
3.8208
1.84326
0.98877
0.610352
-0.561523
-1.68457
-0.823975
1.31226
4.98047
9.93042
14.9902
18.7378
20.752
23.0225
24.3103
24.707
23.9624
21.2769
16.2231
12.0911
7.91626
3.15552
-0.262451
-2.20337
-1.9165
0.219727
3.14941
5.71899
6.65283
5.81055
4.80347
4.77905
4.72412
5.75562
5.70068
6.32935
6.5979
5.76172
5.70679
3.91235
3.4729
4.13818
5.41382
6.87866
7.85522
8.94165
8.27026
5.98145
5.23071
5.80444
8.19092
10.1074
10.2539
9.42993
6.64063
3.59497
4.32129
3.80859
4.27246
6.12793
4.1687
0.78125
-0.665283
-0.128174
1.14136
4.1687
8.44116
8.86841
7.48291
7.84302
7.19604
6.53687
8.02002
6.82983
3.61328
2.15454
-0.445557
-5.39551
-6.85425
-5.60303
-3.02124
-0.891113
-2.88086
-5.67017
-6.70776
-5.06592
-1.89819
-1.75171
-3.10669
-3.89404
-4.43115
-3.41187
-2.03247
-1.18408
-0.463867
-2.57568
-7.17163
-12.4329
-17.4255
-19.989
-20.6665
-22.3633
-25.1831
-27.6489
-28.1311
-25.5798
-19.7327
-14.5508
-11.3281
-10.1807
-10.1196
-9.83887
-10.2356
-13.2874
-17.0288
-22.0886
-25.5371
-25.061
-22.4426
-18.7683
-16.3818
-14.5081
-11.5723
-8.35571
-4.15649
-0.982666
1.19629
5.51147
12.97
21.6309
29.1504
31.2073
28.772
22.2412
13.3484
3.42407
-6.28662
-14.0808
-19.0002
-21.8933
-23.7305
-25.4333
-26.5503
-26.4221
-23.999
-20.7764
-15.2344
-9.99146
-5.58472
-3.1189
-2.67944
-3.25928
-5.30396
-7.87354
-12.4451
-17.1387
-20.3125
-22.4915
-22.7539
-21.7529
-20.2026
-19.9036
-19.0369
-17.6208
-14.4714
-9.01489
-2.05078
5.59692
12.207
15.6372
14.6667
10.8459
7.99561
6.66504
5.5542
3.27148
-0.183105
-2.94189
-4.93774
-4.6936
-4.63867
-4.26636
-2.56958
-1.31226
-1.11694
-1.27563
0.897217
3.51563
8.70972
13.031
15.1123
14.4104
12.1643
9.47876
8.74023
11.1145
13.7695
15.4236
14.7827
13.7451
13.9709
13.855
17.0349
22.1619
27.7527
36.377
42.2852
44.5068
45.4712
40.7043
33.2947
24.9695
15.9302
11.2854
11.3892
14.7949
19.4153
19.9463
20.0623
18.3167
16.9678
17.2729
16.0522
11.7249
6.66504
3.97949
2.70996
2.39868
1.55029
-2.18506
-6.93359
-10.9924
-13.6292
-15.0879
-16.0583
-18.2251
-22.467
-27.7039
-32.2327
-35.144
-36.9263
-37.9944
-36.8103
-33.4778
-29.5288
-26.7151
-27.1545
-29.3762
-32.3425
-34.1553
-35.3516
-35.7422
-35.9619
-36.1816
-38.031
-40.2222
-41.9678
-41.2476
-37.2437
-31.6223
-25.3723
-20.2209
-16.5344
-13.5437
-10.8032
-7.39746
-4.79736
-4.21143
-5.84717
-9.198
-12.384
-15.9058
-18.457
-19.3726
-18.6157
-14.8926
-11.0046
-10.2661
-6.43921
-0.787354
8.11768
18.9331
25.8972
29.7241
32.4219
34.2407
38.5376
42.0593
42.9871
39.3555
34.3933
27.7954
21.46
18.3228
17.3096
15.0391
13.9465
12.1399
8.42285
5.2124
4.02222
1.82495
1.00708
1.75781
4.12598
5.98755
5.34058
1.7334
-5.71289
-14.2395
-24.0845
-32.4158
-37.6892
-39.9109
-40.7532
-41.449
-41.571
-39.0442
-32.7942
-28.5583
-29.303
-29.8462
-29.0405
-26.7212
-21.7896
-19.0552
-18.5791
-17.5476
-17.0105
-17.0837
-16.0095
-13.9221
-10.8765
-7.67212
-6.17676
-6.56128
-9.64355
-14.2883
-14.4531
-10.199
-3.30811
3.1311
7.34253
9.69238
10.5835
10.1379
4.10156
-4.49219
-11.2305
-9.35669
-2.89917
1.16577
1.19629
-3.66821
-10.7239
-13.6658
-14.3005
-13.4583
-9.99756
-6.26831
-5.84717
-11.4624
-20.5994
-29.7668
-34.9487
-35.6873
-34.967
-32.2266
-29.2725
-26.1353
-23.3154
-21.9604
-22.4548
-21.4111
-20.0684
-19.1223
-17.981
-15.0574
-10.4614
-4.76074
-0.622559
-2.03247
-6.49414
-10.5408
-15.2283
-20.1721
-25.7629
-30.9082
-33.5083
-33.1238
-29.6082
-24.5911
-20.636
-16.5649
-13.9709
-10.6567
-4.28467
2.48413
7.59277
9.87549
9.85107
9.94873
11.1084
10.6995
9.18579
5.57861
1.65405
-2.4231
-4.99268
-6.41479
-7.66602
-9.52148
-12.439
-14.8987
-15.8997
-14.9231
-12.8052
-11.1328
-9.34448
-7.2876
-5.29785
-4.63257
-7.28149
-13.3301
-20.3735
-25.4761
-27.2583
-26.7273
-24.4812
-22.8699
-19.397
-13.7695
-6.49414
0.799561
6.50024
11.2732
15.1489
20.9412
25.885
30.0537
31.2622
28.9612
24.5483
19.928
17.0715
15.1245
14.4897
13.0371
10.6689
8.44116
7.00073
6.84814
8.17871
10.5225
14.4592
19.4336
25.5371
32.7942
39.6301
45.0806
46.936
43.0786
34.0515
23.2788
14.1235
8.21533
5.27344
3.50952
0.0244141
-3.6438
-6.33545
-6.84814
-3.8269
1.83105
9.75952
18.1396
24.6216
27.6978
27.4353
24.2859
19.0186
12.5183
6.34766
0.90332
-1.94092
-3.03345
-3.51563
-3.52783
-2.17285
-0.0427246
4.98047
10.6445
15.1733
19.6045
22.8149
24.8596
25.9644
24.3408
20.1782
14.563
10.1563
6.68945
4.39453
2.16064
-3.02734
-8.59375
-9.91821
-9.13696
-4.57153
0.872803
4.5166
9.08813
13.147
18.103
22.5647
22.7661
19.1772
11.7493
-0.408936
-13.5559
-20.5627
-22.5098
-22.9553
-20.9229
-20.5872
-21.9666
-20.3369
-19.1223
-19.0613
-18.9636
-18.6218
-16.1011
-11.3892
-6.50635
-2.23999
1.66016
3.83301
3.08228
0.805664
-2.19727
-6.39038
-8.39233
-9.56421
-11.1633
-12.207
-12.3413
-12.7136
-12.9395
-11.0474
-7.37915
-2.36816
3.00903
7.07397
8.38013
9.14917
9.30786
9.40552
9.24683
9.21631
7.64771
4.39453
0.726318
-1.5686
-1.65405
-1.28784
-2.28271
-4.20532
-5.63354
-4.64478
-3.57056
-3.01514
-5.40771
-10.1868
-16.6504
-24.3835
-29.5898
-31.7749
-31.4819
-28.7476
-27.0691
-28.3875
-27.3865
-28.5156
-31.3049
-31.9641
-32.9956
-33.0383
-31.1584
-29.3701
-26.886
-24.3286
-22.1069
