# Supplementary material for: An adaptive singular spectrum analysis method for extracting brain rhythms of electroencephalography
Source: PeerJ. 2017 Jun 28;5:e3474. doi: 10.7717/peerj.3474 (PMC5493032; doi:10.7717/peerj.3474)
Supplement: Supplemental Information 1 — Descriptions of all the functions in the Matlab codes are as follows: EEG_SSA: The main function program func_embedding: This function is the time-delay embedding step. It maps the one-dimensional data onto a multidimensional trajectory matrix X using a sliding window. func_svd: This function is the SVD step in the SSA func_reconstruction: This function is the reconstruction stage in SSA based on the diagonal averaging step func_artifactsremoval: This function is the artifacts removal based on the grouping rule func_rhythmsextraction: This function is the alpha rhythm extraction based on the grouping rule func_EEGgenerationMPAmodel: This function is the simulation of EEG based on the MPA EEG model. [file peerj-05-3474-s001.zip › experimental EEG/raw EEG data/close4.xlsx]

## Sheet: Sheet1
7.36084
2.66113
-2.00195
-7.32422
-10.9741
-11.4807
-11.2305
-8.63037
-3.66211
1.18408
5.53589
10.2051
13.5986
15.1917
15.686
14.4409
14.4287
17.6575
20.9839
19.5557
11.7188
-0.0732422
-11.8408
-20.1233
-21.9788
-22.9431
-24.7925
-26.1841
-26.5503
-27.5024
-27.2522
-25.5615
-24.8108
-22.2107
-14.3738
-5.57861
-0.537109
-0.00610352
-6.01196
-15.332
-23.0713
-28.0212
-30.4688
-29.834
-28.6499
-27.4719
-26.6907
-24.8169
-23.3215
-19.5862
-15.863
-11.2488
-3.40576
4.01001
9.50317
9.18579
6.16455
3.07007
1.01929
-0.518799
-4.3335
-10.0586
-11.676
-10.4431
-10.8521
-12.085
-11.9873
-14.3127
-12.2009
-7.50122
-5.7312
-1.93481
3.08228
5.09033
3.91846
-0.457764
-6.28052
-9.88159
-11.2061
-11.7615
-14.447
-18.8843
-23.1506
-24.939
-24.3835
-21.405
-17.1753
-13.3057
-7.07397
0.665283
8.95386
16.5771
22.0825
24.8169
24.9207
22.5403
17.5476
10.4492
2.12402
-5.09033
-10.8337
-14.0625
-14.978
-17.5476
-17.9993
-17.1204
-18.2983
-14.9292
-8.82568
-0.482178
11.3953
20.4773
23.3887
21.5393
17.6086
14.6179
11.7676
8.95996
4.39453
-0.482178
-2.771
-3.59497
-3.36304
-4.19922
-6.28662
-8.24585
-7.70264
-4.30908
0.55542
5.25513
8.78296
9.08813
5.87158
0.805664
-4.28467
-7.33643
-7.4707
-5.88379
-4.91943
-3.87573
-3.28979
-3.17383
-2.72827
-0.439453
3.62549
10.5591
15.6433
18.0725
21.9971
24.5728
27.4292
29.1931
25.4211
19.0002
13.8489
7.93457
1.20239
-5.36499
-8.76465
-10.1196
-12.8113
-15.2039
-21.6003
-26.5442
-27.3682
-30.3772
-29.4189
-27.9846
-25.6165
-23.1995
-25.9583
-30.7007
-34.5581
-35.3394
-31.1523
-23.3093
-17.1814
-14.8926
-15.9729
-15.6189
-11.4258
-5.47485
-2.33765
-2.10571
-0.842285
1.69678
4.73022
4.37622
1.37329
0.12207
1.37939
1.59912
-1.59912
-3.97949
-2.75269
0.140381
3.05176
2.93579
2.64893
2.28882
3.85132
3.6377
0.390625
-0.604248
0.170898
3.19824
7.92847
11.2
8.92944
2.96631
-3.90625
-10.6873
-16.3208
-20.6726
-24.3896
-25.3418
-25.9583
-24.585
-22.8577
-20.2454
-15.6372
-9.8938
-4.93164
-3.69873
-4.12598
-4.49829
-4.05273
-2.71606
-0.482178
0.0732422
-3.06396
-7.94678
-13.4216
-17.7368
-20.6238
-21.814
-22.2595
-21.3867
-19.1711
-15.625
-10.4675
-4.95605
-1.07422
1.43433
2.53906
2.04468
0.262451
-3.16772
-9.59473
-18.1152
-26.0681
-31.3843
-32.7698
-30.072
-26.001
-22.4976
-19.3176
-17.1326
-13.2813
-9.0271
-4.47388
0.769043
4.38232
6.09741
5.71899
4.6875
3.8147
2.44751
0.860596
-2.05078
-5.5603
-8.02612
-9.0332
-9.35669
-9.09424
-8.3374
-8.12988
-7.2876
-5.70068
-4.85229
-4.01611
-2.31934
0.317383
3.08228
5.9082
6.21948
3.50952
-0.57373
-2.33765
-3.86353
-2.96021
-1.72119
-3.71094
-5.92041
-8.01392
-8.8623
-7.78198
-5.31616
-3.25317
0.43335
3.46069
5.09644
5.2124
4.22363
3.17993
2.05078
0.708008
0.909424
2.2522
3.77197
5.02319
3.91235
1.24512
1.9043
2.771
2.0752
2.20947
3.78418
5.76172
8.75854
10.022
7.32422
2.93579
0.378418
-0.396729
-0.146484
-0.22583
-2.88086
-7.61108
-12.616
-15.2771
-16.1133
-15.7898
-13.5986
-10.3577
-6.15845
-2.58789
-1.96533
-4.59595
-7.25098
-8.10547
-7.45239
-6.01807
-5.3833
-6.73218
-8.59375
-9.0332
-7.07397
-4.1626
-1.18408
1.7334
4.81567
8.58154
13.6169
18.5242
21.2952
22.4121
20.8984
17.6086
14.5447
11.5479
7.69043
3.97949
-1.48315
-6.5918
-10.7788
-12.0056
-10.2905
-6.7627
-2.6123
0.421143
1.87988
3.80249
5.95093
9.46655
12.7991
14.0259
11.9873
6.37207
-0.567627
-8.36182
-16.6016
-21.1121
-22.6563
-21.4722
-20.1782
-18.8538
-16.1499
-15.0269
-15.6677
-15.3259
-17.6147
-18.8843
-14.1663
-9.48486
-5.25513
0.518799
4.71802
6.67725
7.8064
7.42798
6.22559
7.70264
9.33228
9.59473
10.0952
9.33228
8.34961
7.88574
7.94067
7.00073
7.32422
8.31299
9.34448
9.34448
8.41675
8.05664
9.8877
13.5071
18.0237
20.5322
22.3022
23.3154
22.2229
20.5017
20.3979
19.3481
19.6594
21.8018
19.4275
17.1875
14.6362
9.8938
4.54712
0.872803
-0.610352
-1.18408
-1.22681
-1.01929
-0.286865
0.244141
2.06299
3.00903
3.49731
4.57764
5.01099
4.67529
5.27344
7.18994
9.28955
11.1267
10.9192
10.0708
10.7056
10.6873
9.39331
7.62329
5.91431
5.26123
6.15845
6.34766
6.39038
5.79834
4.80957
1.99585
-0.946045
-1.70288
-0.909424
0.714111
2.72217
1.63574
-3.97339
-8.77075
-10.1318
-9.18579
-5.96924
-1.52588
0.561523
0.415039
-3.35083
-8.70972
-16.5833
-24.7925
-27.6428
-27.4536
-25.5005
-17.5415
-9.56421
-6.46973
-6.00586
-8.19092
-10.498
-10.7544
-10.3333
-9.60083
-7.31812
-6.14624
-7.25098
-9.16748
-11.3403
-12.8967
-11.5479
-8.8623
-8.8501
-9.58252
-10.083
-10.6445
-9.60693
-7.60498
-9.14917
-10.2905
-8.63037
-5.67017
-3.40576
-5.77393
-7.6416
-6.56738
-3.75977
-1.77612
-0.195313
-0.299072
-0.982666
-2.47803
-3.6438
-3.02734
-2.01416
-2.13013
-3.96729
-5.26123
-3.54614
0.341797
1.52588
1.78833
1.86157
5.07813
6.50635
4.30908
2.65503
0.57373
-3.36914
-9.27124
-17.6453
-23.4558
-21.1731
-13.4338
-7.01294
-3.58887
-5.99365
-10.0342
-8.99658
-4.40674
2.23389
8.8623
13.9038
14.917
14.3677
12.616
8.8501
3.6499
-0.457764
-0.646973
0.0854492
-0.0549316
-2.38647
-5.77393
-5.9021
-1.26343
4.99878
13.6475
19.0002
23.2605
26.8127
25.0427
24.8413
24.0234
22.6379
21.3623
16.6077
10.8887
6.73218
4.6936
4.76074
7.32422
9.44214
10.3149
9.53369
8.03833
9.32007
14.209
21.0693
27.2217
30.7068
29.8035
26.7151
23.9319
20.3003
15.9119
11.0107
8.81958
9.53369
13.1775
16.9617
22.0642
26.1841
29.8218
34.9915
36.1694
35.8398
36.7676
37.4634
37.8357
37.9578
35.2905
32.5012
26.4954
19.2688
11.8103
6.54907
4.20532
3.44849
1.9043
-0.964355
-3.00903
-3.87573
-2.56958
-3.125
-2.74658
-1.30005
1.87988
5.51758
6.21948
6.50024
3.38135
0.0915527
-1.89209
-5.10254
-7.76367
-9.32007
-9.77783
-10.5408
-10.0708
-11.145
-13.4399
-15.2832
-15.5884
-12.0728
-5.88379
2.54517
8.53271
10.3271
7.01294
-1.06201
-11.6577
-21.1609
-23.6267
-21.9727
-21.1487
-23.9014
-29.2419
-30.2185
-23.9685
-13.7695
-3.31421
4.18701
8.81958
11.438
10.5408
10.8826
13.1531
16.7664
21.759
22.0642
20.1172
18.0176
11.1206
3.94897
-3.59497
-8.94775
-10.6995
-13.4766
-15.3931
-18.3533
-19.9646
-20.3552
-20.4224
-21.4172
-20.874
-19.043
-17.5293
-14.5691
-11.8164
-10.1135
-10.1196
-12.8418
-17.7185
-21.2341
-22.5159
-21.2646
-18.9209
-17.3584
-17.1448
-18.4692
-18.9209
-18.4692
-17.1021
-15.9119
-17.0715
-19.0735
-21.3196
-21.0754
-18.9575
-15.6006
-12.5793
-10.6018
-10.6018
-9.77783
-9.42383
-7.59277
-5.54199
-2.83813
-0.482178
1.84326
3.34473
3.07617
0.57373
-3.83911
-8.5022
-11.4502
-12.4268
-11.6028
-9.85718
-10.1807
-11.9141
-14.1724
-12.5366
-12.8967
-13.1348
-16.6077
-20.0439
-21.4722
-20.2148
-17.8345
-18.4631
-17.9504
-21.1853
-24.4019
-28.0579
-32.6599
-34.5154
-36.7981
-38.4888
-38.9587
-39.2151
-37.7686
-36.8225
-36.6638
-36.2488
-33.8623
-30.6152
-26.9165
-22.9004
-19.3359
-16.687
-16.7297
-19.7632
-25.5859
-32.6721
-38.8855
-44.3176
-48.7671
-52.2827
-53.4302
-52.5879
-51.2329
-48.5168
-45.2209
-41.6138
-37.8235
-35.4187
-33.1055
-30.7739
-27.5085
-22.8027
-18.2373
-15.448
-14.6484
-18.689
-26.2329
-35.9619
-45.2942
-51.6907
-55.4138
-56.8237
-56.897
-56.5369
-54.541
-49.9695
-44.4397
-36.7554
-28.9001
-21.1243
-13.8062
-7.35474
-4.43726
-2.66113
-3.58887
-6.85425
-11.4746
-17.5476
-22.7844
-26.6663
-27.9724
-28.2043
-27.887
-26.7883
-23.9014
-19.1284
-13.5925
-8.48999
-3.4668
1.00708
5.58472
10.9131
13.3972
9.94873
4.78516
-3.10669
-7.40967
-4.35181
-0.43335
2.23999
4.85229
2.68555
-1.0498
-4.66919
-10.199
-11.8713
-10.2112
-8.30078
-7.39746
-10.2051
-12.8723
-14.3921
-17.5842
-22.345
-28.7537
-33.7158
-34.7839
-31.073
-26.0925
-22.1069
-20.4041
-20.0073
-18.5486
-14.4531
-8.10547
-1.95923
0.524902
0.750732
-2.15454
-4.53491
-5.67017
-4.83398
-2.66724
0.964355
4.58374
7.1106
8.3252
9.62524
11.1145
13.9526
17.5354
21.3684
24.762
27.6917
29.2603
29.9622
30.3833
31.4331
33.5999
36.084
36.9812
36.5906
33.606
28.3936
22.3145
15.8508
10.5286
6.2439
1.93481
-1.86768
-4.83398
-5.67627
-4.15649
-0.775146
2.33765
4.6875
6.92749
8.91113
11.9019
13.7024
11.8408
8.3313
3.72925
-0.708008
-5.21851
-9.27124
-12.7747
-13.7573
-12.6038
-11.8652
-12.8906
-14.209
-12.0972
-7.97119
-2.18506
1.79443
2.80762
3.34473
2.14844
0.20752
-2.10571
-4.60205
-5.68237
-3.67432
-1.40381
-0.0915527
-0.0610352
-0.958252
-0.823975
3.24707
10.8887
20.5017
28.3081
32.7271
32.7942
29.0771
24.3896
20.1477
17.6208
15.7776
13.8855
10.9436
7.42798
4.52881
2.92358
2.78931
2.88696
3.00903
3.97339
8.30688
13.8306
18.4265
20.5811
18.5486
13.9221
8.88062
2.39868
-5.43213
-12.2498
-18.0481
-20.6421
-20.0073
-18.4265
-17.5415
-16.1316
-15.6494
-15.1428
-13.3972
-9.8938
-5.52979
-0.616455
4.10156
7.50122
8.96606
8.61206
7.08618
4.48608
1.42212
0.823975
0.439453
0.238037
-1.00708
-1.05591
-1.26953
0.0976563
3.41187
7.1228
11.1206
16.1438
20.0562
22.0276
22.7478
23.1079
24.9268
27.6794
30.8533
31.6833
29.6692
25.0793
18.2678
10.199
5.85327
5.26733
6.04858
9.57031
7.65381
7.22046
7.8186
9.83887
12.1277
11.1694
10.553
8.09937
5.64575
3.11279
-0.787354
-3.71704
-5.87158
-9.39331
-11.2488
-11.6882
-13.7451
-15.2344
-15.7837
-18.4998
-19.5862
-18.7744
-15.448
-9.70459
-3.16772
0.958252
-1.24512
-6.37817
-10.2966
-11.3159
-8.92334
-6.04858
-3.4729
-2.02026
-1.7334
-0.769043
-0.415039
0.579834
0.732422
-0.488281
-2.16064
-3.10669
-2.50244
-0.427246
3.8269
8.71582
9.99756
8.83179
5.88379
0.45166
-3.35693
-7.87354
-12.8723
-18.1274
-21.6797
-22.2717
-22.8516
-21.3135
-19.3298
-17.3096
-15.6494
-11.0962
-6.02417
1.65405
9.13696
14.032
14.801
11.1877
8.54492
1.48315
-5.99365
-9.94263
-13.6719
-14.4043
-15.0879
-16.217
-17.3157
-15.6799
-13.7573
-13.8611
-13.9832
-13.1653
-10.9985
-4.99268
3.66821
8.19702
9.92432
7.45239
1.69067
-2.82593
-4.54102
-4.81567
-5.52979
-6.9519
-7.9895
-9.0332
-8.22754
-4.60815
-0.55542
3.92456
7.71484
8.8623
9.7229
9.78394
7.00684
2.80151
-3.50342
-9.07593
-12.8174
-13.6475
-13.6414
-14.3311
-15.6799
-17.0288
-18.4204
-19.2749
-19.7021
-20.1599
-19.4763
-16.5649
-12.1094
-7.61108
-4.11377
-2.4353
-1.87988
-2.59399
-3.36304
-4.11987
-5.5603
-7.39136
-9.30786
-11.2
-12.6831
-12.7747
-11.5112
-9.21021
-5.63965
-3.09448
-1.13525
0.848389
3.16772
6.22559
8.80737
9.24072
8.64258
8.83789
9.49097
10.5896
10.6689
9.08813
7.53784
5.39551
3.37524
2.10571
3.14941
5.41382
8.76465
11.853
15.6677
21.4355
29.7424
38.385
44.3787
45.1599
41.9495
36.5051
29.9866
24.1394
18.8904
14.4287
11.3708
9.82666
8.48389
7.8125
7.15942
7.15332
8.97217
13.1226
18.7866
24.707
30.6458
35.6812
39.4531
41.5588
41.3574
38.8245
35.3638
31.897
28.009
24.6643
21.9666
20.752
20.1538
18.5425
16.4795
15.0574
16.4185
20.3674
24.646
27.5879
27.9968
26.0803
22.8943
19.989
16.7053
13.7756
10.6689
6.89697
4.97437
4.54712
5.85327
8.39233
10.3027
10.5896
9.47266
9.48486
11.9141
15.4541
18.5364
18.396
14.0808
9.3689
6.23779
4.88892
4.78516
4.56543
1.47705
-5.48096
-15.8997
-21.5515
-22.7844
-21.0999
-13.4338
-7.55615
-1.84937
5.79224
11.853
15.686
18.7195
21.936
25.6653
29.541
30.7007
29.8096
26.6113
23.2117
20.4102
17.2852
13.2385
7.73926
1.89819
-2.76489
-4.81567
-4.41284
-2.6062
-0.286865
0.848389
0.958252
-0.88501
-2.9541
-4.84009
-6.2439
-6.97632
-8.41064
-10.3699
-10.6689
-9.82056
-9.06982
-9.24683
-10.2295
-11.2244
-10.614
-8.72803
-4.88281
0.195313
6.74438
12.0056
14.3433
11.5662
6.15845
0.549316
-2.86255
-2.72827
-1.51978
-0.55542
-0.518799
-1.88599
-3.00293
-2.64893
-2.68555
-2.46582
-0.854492
1.59912
4.92554
8.52051
10.5103
9.375
6.34155
1.18408
-4.31519
-7.64771
-8.29468
-7.62329
-5.09033
-2.98462
-1.32446
-0.0488281
0.561523
1.48315
1.93481
3.04565
4.35181
5.93872
8.48999
11.4197
15.5151
20.05
25.3723
29.126
30.5054
29.9255
28.1372
26.9958
26.2146
24.7559
22.0764
16.5527
10.3699
4.08936
-0.964355
-3.97949
-5.05371
-4.19312
-2.10571
0.341797
1.5625
1.27563
1.9165
3.01514
2.72217
0.378418
1.77612
1.99585
3.61938
5.56641
2.6123
0.146484
-0.921631
-2.06299
-1.5625
-3.25317
-4.19312
-6.2439
-12.5793
-17.4805
-19.3787
-19.0918
-18.1763
-18.2983
-20.8557
-23.938
-25.3357
-26.5076
-27.7039
-27.0935
-23.9868
-20.9351
-16.2109
-11.615
-7.06787
-1.77612
2.13623
4.09546
5.07202
4.65088
2.85645
-1.54419
-5.896
-8.77686
-8.97827
-6.75659
-4.46777
-4.40674
-6.32324
-10.6567
-15.7654
-21.1853
-26.7273
-30.7373
-31.6711
-28.8208
-22.5281
-15.5334
-8.48389
-4.57153
-3.93677
-4.44946
-7.54395
-10.8643
-12.6709
-15.8997
-18.6646
-21.8933
-24.5117
-24.4812
-22.9858
-20.1111
-17.7795
-16.7603
-16.8945
-15.8752
-14.6667
-12.616
-10.3455
-9.03931
-9.30786
-8.44116
-6.70166
-3.11279
2.11182
6.97021
9.92432
11.6333
12.384
13.031
14.4287
15.3381
14.8865
12.0789
14.2883
22.5769
30.7617
33.7219
31.9397
25.1099
19.7144
17.0776
14.2395
9.69849
5.24902
3.38745
2.0874
1.81885
6.4209
11.4868
16.0034
18.9148
18.1702
16.7847
17.9016
16.1621
12.8479
9.01489
4.22974
1.40381
-1.0498
-4.6814
-8.71582
-12.4756
-14.1968
-14.4836
-14.502
-13.8977
-13.9526
-13.9832
-13.5803
-11.8469
-8.77075
-5.3894
-1.97144
-0.689697
-0.22583
-1.05591
-1.3916
-2.33154
-2.06909
-1.59912
-0.616455
1.11084
3.302
5.75562
7.8125
8.27026
7.04346
7.34863
9.69238
14.7522
19.4702
21.7712
20.929
18.0115
13.6169
8.5083
3.14941
-0.390625
-0.683594
1.78833
5.96313
10.8948
14.3677
17.2485
19.5007
20.3674
21.3013
22.6501
24.3835
26.5808
27.6672
25.9949
22.0825
17.6697
15.5518
14.4409
13.3423
11.2
8.26416
5.45044
3.73535
0.12207
-3.49121
-4.95605
-3.20435
2.11182
8.29468
13.9893
16.8945
18.219
18.7317
18.396
18.0237
16.8518
15.21
13.0188
11.969
13.208
17.4072
22.8821
26.9958
28.363
26.5808
23.2727
20.3979
17.9626
17.4622
17.8101
20.8496
24.7498
27.5085
27.7771
24.5544
19.2078
14.3738
10.8582
9.11865
8.31299
7.71484
6.19507
4.24194
3.57056
4.66309
8.08716
11.3159
13.3423
13.6353
13.7451
16.571
19.9158
23.0835
22.4365
18.0969
13.1287
9.17969
6.32935
4.91333
2.94189
0.10376
-1.7395
-3.24707
-3.08228
-0.933838
2.33765
7.08618
12.3657
16.3025
18.8354
21.1975
24.0051
26.8188
29.4556
29.4189
26.4465
24.0051
23.053
22.7722
