# Supplementary material for: An adaptive singular spectrum analysis method for extracting brain rhythms of electroencephalography
Source: PeerJ. 2017 Jun 28;5:e3474. doi: 10.7717/peerj.3474 (PMC5493032; doi:10.7717/peerj.3474)
Supplement: Supplemental Information 1 — Descriptions of all the functions in the Matlab codes are as follows: EEG_SSA: The main function program func_embedding: This function is the time-delay embedding step. It maps the one-dimensional data onto a multidimensional trajectory matrix X using a sliding window. func_svd: This function is the SVD step in the SSA func_reconstruction: This function is the reconstruction stage in SSA based on the diagonal averaging step func_artifactsremoval: This function is the artifacts removal based on the grouping rule func_rhythmsextraction: This function is the alpha rhythm extraction based on the grouping rule func_EEGgenerationMPAmodel: This function is the simulation of EEG based on the MPA EEG model. [file peerj-05-3474-s001.zip › experimental EEG/raw EEG data/close5.xlsx]

## Sheet: Sheet1
156.83
149.567
139.16
128.113
117.523
106.812
97.8699
88.8672
77.3315
66.9556
59.6924
53.3752
45.8069
34.8511
21.759
9.27734
-2.01416
-8.94165
-13.1531
-19.0735
-28.0151
-39.0625
-50.0488
-58.4106
-63.6902
-65.6128
-67.2913
-69.8547
-71.5942
-72.2656
-72.052
-70.5566
-67.3523
-62.2864
-57.373
-55.6641
-54.7485
-53.5278
-51.3
-49.8352
-50.3235
-52.6733
-53.6804
-51.3
-45.9595
-39.1846
-32.5317
-26.4587
-20.874
-15.5029
-10.3149
-3.35693
3.93677
9.49097
12.7258
13.8245
11.5051
7.56836
1.95313
-4.60815
-9.49097
-11.0474
-8.72803
-3.84521
1.37329
7.01904
13.2751
21.4844
30.4565
39.6118
47.9126
54.657
62.0117
68.1458
71.8994
71.1365
65.7959
57.9529
50.6897
44.9829
41.4734
39.032
37.8723
37.0483
37.2925
37.4451
37.8418
38.9404
41.687
47.6379
56.2134
65.979
73.0591
74.4934
70.7703
64.2395
57.9834
53.2532
48.0957
42.3584
37.4146
33.1726
29.9072
28.9917
29.1138
30.8228
33.9355
37.6892
42.2668
46.6919
51.6357
55.2673
55.7556
53.1006
49.7437
45.8374
42.9688
40.8325
37.4451
34.5154
32.1655
30.7617
30.2124
29.0527
27.6794
27.3743
28.0151
29.6936
31.9519
35.9802
41.8701
48.3704
52.8259
54.2297
50.8423
45.6848
40.1917
34.9426
29.7546
24.5056
19.165
13.7329
9.09424
10.498
13.0005
13.0615
11.7798
8.97217
3.78418
3.44849
4.18091
1.80054
3.23486
7.78198
11.2915
12.8784
10.0403
5.06592
1.09863
1.52588
3.479
2.92969
0.793457
-2.50244
-3.69263
-2.7771
0.854492
4.91333
8.20923
10.6812
12.8479
14.9536
16.3879
15.8691
14.5264
13.1226
10.5591
7.20215
4.39453
3.2959
3.38745
5.88989
8.45337
8.60596
8.3313
8.02612
6.13403
4.11987
3.2959
3.8147
6.43921
11.0168
14.0686
16.51
18.5852
19.3787
19.8059
18.3716
15.1672
12.207
9.09424
7.14111
5.09644
3.08228
-0.915527
-6.28662
-11.322
-14.9841
-16.0217
-14.4653
-12.085
-9.39941
-7.08008
-6.22559
-6.16455
-7.50732
-8.8501
-11.3831
-14.6484
-18.5547
-22.7356
-25.3601
-27.8931
-30.2734
-32.6843
-35.9192
-38.3911
-40.4968
-41.7786
-41.2598
-39.4897
-37.0178
-35.0037
-35.1257
-36.5906
-37.9944
-38.3301
-38.3911
-37.6892
-38.3911
-40.4053
-41.5039
-41.5344
-39.4287
-34.5154
-29.0833
-24.292
-19.989
-16.8152
-14.9536
-14.1296
-12.7258
-12.0239
-10.2539
-7.96509
-6.19507
-4.48608
-3.78418
-4.18091
-2.50244
1.77002
3.35693
5.06592
4.45557
0.0305176
0.305176
3.479
2.92969
3.32642
0.366211
-3.02124
-1.77002
-0.335693
-0.671387
-3.57056
-9.94873
-15.7776
-19.8669
-20.9045
-21.1487
-19.2566
-15.9912
-13.3667
-10.5286
-8.23975
-7.59888
-6.98853
-8.54492
-11.3525
-13.2141
-11.4441
-6.56128
0.915527
6.95801
8.5144
5.67627
0.274658
-4.05884
-7.01904
-7.38525
-6.073
-4.02832
-1.19019
3.2959
8.20923
12.3291
17.0898
21.8506
26.9165
33.1116
38.6353
42.3584
44.22
43.6401
43.0908
42.2668
41.9312
44.1895
46.936
51.5137
55.6641
56.3965
54.5959
51.3916
49.1028
50.0488
53.4058
57.1899
59.967
60.0891
58.7769
59.4177
61.0962
63.7512
62.4084
54.8706
41.3513
27.0996
15.8386
9.27734
6.53076
4.69971
2.92969
1.95313
3.38745
7.69043
13.855
19.2261
24.353
29.5105
36.1633
44.0674
50.0488
50.9338
47.0886
38.1775
28.9612
20.5383
10.4065
3.11279
-8.11768
-22.9187
-36.2854
-47.76
-55.7251
-58.4412
-59.8755
-62.2864
-64.5142
-65.0024
-64.4531
-64.6362
-65.918
-69.6106
-74.646
-79.6509
-84.3811
-90.0269
-96.9543
-104.675
-111.908
-117.31
-119.965
-120.789
-119.69
-116.058
-109.802
-101.379
-90.8508
-79.8035
-68.2678
-54.2603
-40.1611
-27.832
-18.1274
-12.7563
-10.498
-9.3689
-7.87354
-4.30298
0.213623
5.82886
10.6506
15.625
20.6604
23.9258
26.062
28.2898
32.2571
38.5132
45.105
50.5676
54.3823
57.9224
61.5845
63.9343
63.6292
59.5398
53.1921
46.1121
40.2832
38.269
38.5132
43.1824
51.1475
61.554
75.0427
87.9822
102.386
114.99
130.28
146.973
160.706
170.746
177.032
179.718
181
180.176
175.537
168.274
161.377
153.29
148.193
143.799
136.902
126.312
111.084
96.0693
87.2192
82.1838
75.7751
63.9648
50.1404
37.0178
27.8931
25.2686
20.4773
12.5427
0.823975
-15.1978
-32.5623
-46.2036
-55.9387
-66.803
-77.1484
-87.616
-100.586
-114.41
-128.357
-139.465
-146.088
-153.412
-163.696
-173.645
-175.995
-174.408
-172.913
-177.917
-188.995
-196.35
-194.55
-185.974
-174.225
-164.551
-160.889
-157.898
-148.56
-130.31
-103.577
-74.1577
-48.5535
-27.3438
-5.46265
17.3645
39.5203
63.2324
87.1582
107.941
125.916
138.733
146.271
150.452
151.154
146.545
139.191
135.284
138.519
150.818
173.248
201.965
232.574
263.336
289.398
305.786
310.303
302.582
290.558
281.311
278.961
282.288
286.194
287.231
285.736
281.799
274.75
264.191
251.373
237.03
221.008
199.463
178.802
162.476
147.125
130.646
110.535
86.4868
61.9812
36.0718
6.2561
-25.4517
-54.7791
-80.0781
-101.318
-121.307
-144.287
-165.619
-183.411
-199.524
-214.172
-231.72
-258.118
-294.556
-332.55
-366.913
-396.545
-423.462
-454.987
-495.239
-539.825
-576.965
-598.969
-606.934
-605.804
-606.354
-613.464
-618.408
-608.368
-579.498
-536.774
-491.913
-449.799
-411.499
-372.223
-322.632
-264.313
-202.332
-138.458
-80.9631
-32.3181
8.75854
42.7856
71.1975
93.4143
111.084
127.686
148.743
176.392
207.825
241.425
277.313
314.514
355.225
397.217
435.73
466.614
491.455
514.618
534.698
553.07
567.902
575.989
574.921
564.545
545.502
519.684
493.164
467.407
440.857
412.598
382.782
352.936
324.097
294.891
265.228
236.694
210.083
183.289
158.478
138.611
121.246
101.41
76.4465
45.1355
12.0544
-17.3035
-41.7175
-64.6973
-86.5479
-105.316
-121.735
-141.907
-165.802
-190.521
-214.874
-233.063
-248.84
-264.099
-277.832
-291.779
-304.321
-316.986
-327.332
-333.893
-336.243
-333.832
-329.163
-325.348
-321.472
-315.826
-307.068
-294.159
-274.109
-249.817
-223.999
-198.486
-176.239
-156.403
-137.573
-117.126
-95.0623
-75.3479
-56.9153
-38.9404
-22.2473
-3.87573
15.4419
34.5764
53.6804
73.9136
92.1021
109.009
125.763
143.433
163.574
184.845
206.024
226.166
243.5
256.317
263.824
267.792
268.188
265.961
260.712
250.763
236.694
222.778
210.083
199.738
189.087
177.216
162.964
146.454
128.326
111.328
95.5811
82.3975
72.1741
62.9578
52.8259
40.4663
25.238
8.57544
-7.35474
-21.9727
-35.553
-48.9807
-62.1033
-73.9136
-84.198
-94.1772
-104.218
-113.647
-121.613
-126.709
-129.028
-128.876
-127.258
-123.383
-118.958
-114.441
-109.222
-104.858
-101.196
-98.9685
-100.616
-103.882
-108.246
-112.518
-114.929
-114.258
-111.267
-106.018
-99.1211
-91.6443
-84.3506
-77.2095
-70.7397
-63.5986
-55.9082
-46.3562
-35.614
-27.2522
-20.4773
-14.4348
-8.23975
0.0305176
9.06372
16.7847
22.7356
28.2898
33.844
38.4827
42.3889
46.875
49.3164
52.2461
56.0303
59.967
65.4297
72.5098
79.2236
85.2356
90.6677
94.9402
98.6633
101.349
102.081
100.739
100.8
100.922
101.318
99.0906
94.3298
89.6606
90.3015
94.1467
95.3674
92.7124
86.6089
75.531
65.7349
56.5186
48.5229
43.2434
39.9475
35.9192
28.656
19.8975
10.8643
2.92969
-2.7771
-5.98145
-9.0332
-10.5286
-12.7258
-15.5334
-17.9749
-17.4561
-16.1133
-13.9465
-10.7117
-8.11768
-5.15747
-1.80054
-0.946045
-2.16675
-5.06592
-8.27026
-11.4136
-14.74
-19.3787
-25.8179
-33.1421
-42.1143
-49.1638
-52.8564
-53.833
-53.4668
-52.7344
-52.063
-50.3845
-46.5088
-41.3513
-35.1868
-29.6631
-24.5667
-18.9819
-13.1836
-8.91113
-6.34766
-5.21851
-5.15747
-4.39453
-2.41089
-1.83105
-0.88501
-0.457764
0.671387
3.54004
7.53784
11.6882
15.0146
18.0664
20.1416
22.4915
26.1841
29.6326
32.2876
33.9966
33.844
31.4026
28.595
27.4048
27.1606
27.0996
24.292
20.1416
16.7847
16.7542
21.7285
30.5481
36.9568
41.9617
44.22
44.9219
47.5769
51.8494
55.7861
58.3496
57.5562
56.366
54.2603
50.2014
45.2271
39.4287
33.0505
26.947
18.5852
9.58252
6.13403
4.82178
5.82886
6.89697
7.1106
6.19507
9.3689
9.33838
4.45557
0.823975
-4.54712
-6.10352
-3.96729
-1.89209
0.0915527
-0.976563
-6.37817
-14.0991
-21.9116
-29.0222
-33.6914
-36.5601
-37.9944
-38.0859
-37.5061
-41.1682
-44.281
-39.917
-33.3862
-26.7944
-21.698
-20.5688
-23.6511
-25.7263
-27.71
-29.1748
-29.9377
-30.8228
-32.196
-35.5225
-35.7056
-33.3557
-30.426
-24.7498
-19.2871
-13.7634
-10.7422
-8.88062
-6.34766
-1.77002
5.7373
10.1013
9.52148
9.76563
11.9934
13.031
13.0005
9.27734
3.8147
-1.61743
-5.88989
-10.2539
-12.7869
-12.4207
-11.261
-9.46045
-11.1389
-13.7024
-12.2375
-10.498
-8.97217
-8.69751
-9.73511
-9.61304
-7.99561
-6.10352
-7.01904
-10.3455
-15.5945
-20.0195
-21.4233
-20.6299
-18.8293
-16.9067
-16.0522
-14.6179
-12.207
-8.97217
-7.20215
-6.50024
-6.04248
-4.79126
-2.31934
-0.274658
-1.12915
-5.09644
-10.3455
-15.1367
-17.8223
-20.5688
-24.2004
-28.7781
-31.7688
-33.1726
-32.6538
-32.3792
-31.9519
-32.3181
-31.4026
-29.6021
-26.886
-22.7356
-19.0125
-15.8386
-14.5569
-15.6555
-17.8833
-21.3013
-25.2991
-30.2429
-34.5154
-38.1165
-41.3208
-43.335
-44.8914
-45.8679
-46.5088
-48.0042
-49.8047
-48.9502
-46.4172
-41.626
-35.2783
-29.3884
-23.4985
-18.6768
-16.0828
-14.7705
-14.0381
-13.916
-13.916
-14.3433
-15.1672
-15.1367
-14.9536
-16.51
-18.219
-19.043
-18.0664
-13.8245
-5.5542
3.57056
12.7563
21.1487
27.0081
30.6091
33.844
35.9192
34.6069
32.074
29.2664
24.9939
22.4304
22.2168
16.6626
10.437
5.40161
3.2959
3.44849
5.12695
2.19727
-4.18091
-4.88281
-0.823975
3.75366
7.44629
8.42285
7.14111
6.7749
8.17871
8.94165
7.04956
4.36401
-0.854492
-6.31714
-10.8643
-13.8245
-16.8457
-21.3013
-25.177
-27.4963
-27.6794
-26.6113
-25.6042
-22.3999
-17.6086
-12.3291
-7.84302
-5.67627
-4.73022
-3.78418
-3.54004
-4.91333
-8.17871
-12.1765
-14.4348
-16.2964
-17.4866
-18.9209
-19.8364
-19.5007
-18.7683
-19.8364
-22.8882
-26.9165
-29.2358
-27.7405
-23.7122
-19.043
-14.5569
-11.5967
-10.2234
-8.66699
-8.27026
-8.75854
-10.1929
-13.3057
-16.0522
-18.7988
-21.5149
-24.6887
-28.4424
-31.8298
-34.4849
-35.614
-35.8887
-33.6914
-28.717
-22.6746
-17.2119
-13.7939
-11.9324
-10.6201
-9.21631
-8.60596
-9.12476
-9.70459
-8.94165
-8.57544
-9.12476
-11.5967
-15.1978
-17.1814
-17.2424
-14.8315
-10.8337
-7.20215
-2.65503
1.34277
5.09644
8.11768
10.6201
13.3667
16.4795
20.1416
22.0642
20.4163
15.4724
12.085
7.01904
4.02832
-0.183105
-5.85938
-8.94165
-10.5286
-11.3831
-11.6882
-13.9465
-15.8386
-16.0828
-14.7095
-13.1226
-11.7188
-11.8103
-13.031
-15.0146
-16.3269
-15.7471
-14.9536
-13.7329
-12.6953
-13.5193
-15.0757
-16.4795
-17.0288
-17.2729
-17.2424
-17.2424
-16.9373
-15.2283
-13.092
-11.5967
-10.4065
-10.4065
-11.6577
-12.2986
-12.97
-13.3972
-11.6882
-10.6201
-10.2234
-9.70459
-8.69751
-9.15527
-10.9863
-14.4043
-17.395
-17.8223
-15.2588
-13.2446
-11.9934
-12.5427
-14.0991
-14.5264
-14.7095
-15.0757
-15.1978
-14.2517
-12.6953
-10.0403
-7.20215
-5.09644
-6.13403
-7.47681
-8.3313
-8.27026
-6.86646
-6.5918
-6.80542
-6.74438
-6.10352
-4.36401
-2.53296
0.0305176
4.48608
10.2844
13.7939
16.9067
18.5852
20.6909
23.8953
25.5127
25.2075
24.231
23.1628
23.1628
23.2849
22.0947
20.9961
21.0571
22.522
22.4609
24.1394
22.6135
19.8059
16.6931
11.5356
7.47681
3.9978
1.95313
0.579834
-1.86157
-5.58472
-10.3149
-15.4724
-19.3787
-22.644
-24.5361
-24.6887
-25.0854
-24.292
-23.3154
-23.1018
-22.583
-21.0571
-18.2495
-16.3269
-13.7329
-12.146
-12.9395
-14.4348
-17.0593
-20.3247
-22.0947
-22.8271
-23.4375
-23.4375
-23.2849
-24.1699
-25.7874
-26.9165
-27.5269
-26.7639
-24.4751
-23.8953
-23.468
-22.0032
-19.7144
-16.449
-13.0005
-10.7422
-8.54492
-7.08008
-6.19507
-7.50732
-11.0474
-15.8691
-20.2332
-22.4915
-23.0408
-22.2778
-22.7051
-24.6582
-27.6184
-28.9917
-28.1067
-24.5361
-20.2332
-16.2964
-14.0991
-12.085
-9.70459
-7.93457
-6.13403
-3.75366
-1.15967
1.67847
3.02124
3.54004
2.68555
0.457764
-1.00708
-2.2583
-3.05176
-2.13623
-0.152588
3.90625
8.23975
12.085
13.855
11.261
8.20923
7.8125
9.91821
14.1296
16.9983
17.1509
16.5405
15.1978
16.2659
18.28
20.1721
20.3857
19.1345
15.5029
12.2986
10.0708
8.27026
7.84302
7.17163
7.17163
5.49316
6.2561
8.23975
9.97925
11.6272
13.7939
14.3738
15.8997
15.9912
13.855
11.2915
9.73511
8.57544
6.65283
2.96021
-1.12915
-3.08228
-3.69263
-4.18091
-5.79834
-7.26318
-8.11768
-7.99561
-6.92749
-5.0354
-2.68555
0.274658
3.93677
7.35474
9.61304
11.7188
12.7258
12.207
10.1624
7.47681
2.41089
-2.96021
-6.2561
-8.5144
-10.8643
-13.1836
-16.1743
-20.1721
-22.644
-23.8037
-23.1628
-21.3013
-20.8435
-22.1863
-25.7263
-29.6326
-30.4871
-29.2053
-27.5879
-27.7405
-29.3884
-30.304
-30.8838
-28.3813
-25.4822
-23.5291
-19.928
-17.2729
-14.4653
-13.6108
-14.679
-13.9465
-12.3596
-9.09424
-7.59888
-8.02612
-10.3455
-10.8948
-11.3831
-13.3362
-14.4348
-16.1743
-16.0217
-12.5427
-10.1929
-9.76563
-10.7117
-14.5264
-16.2048
-12.6648
-9.30786
-6.62231
-4.36401
-3.84521
-1.98364
0.640869
0.305176
-2.13623
-5.46265
-6.98853
-5.43213
-4.82178
-7.08008
-9.70459
-11.3831
-12.2375
-10.6201
-6.65283
-4.3335
-1.64795
3.9978
10.0098
13.855
16.9678
18.1274
22.0032
27.0386
30.5786
28.3508
22.583
18.4937
17.8223
19.165
19.8059
17.7612
13.8855
10.1013
9.24683
8.02612
7.53784
8.42285
10.2539
12.146
13.7329
15.0757
16.9983
20.4773
24.2615
25.5432
21.7285
15.1978
12.6648
12.3291
12.8784
12.4512
10.7422
11.4746
13.7329
15.2893
14.9841
13.5498
14.1907
16.4795
18.4937
17.395
14.0076
10.0098
7.93457
7.23267
5.98145
4.73022
3.8147
3.02124
2.99072
3.60107
3.72314
4.76074
6.98853
10.2539
14.0686
16.0828
16.2048
14.9231
14.2517
17.6392
22.9492
28.2593
31.6467
30.4871
26.2451
20.874
14.0991
7.01904
0.976563
-3.05176
-4.3335
-0.762939
3.54004
6.40869
6.68335
3.8147
1.83105
2.50244
5.61523
9.33838
12.1155
15.2893
17.5476
18.0359
15.7776
10.9253
6.89697
4.24194
1.92261
-1.89209
-7.04956
-10.1624
-9.58252
-6.56128
-3.05176
-2.04468
-1.0376
0.915527
5.24902
10.7117
15.9912
20.7825
23.7122
24.2004
22.7661
17.1204
10.5591
5.61523
3.90625
4.54712
4.24194
2.44141
-0.823975
-2.65503
-3.66211
-5.7373
-7.23267
-8.45337
-7.84302
-5.88989
-4.21143
-1.15967
2.80762
7.38525
10.8643
11.2
8.75854
2.10571
-6.40869
-10.9253
-12.4512
-10.498
-6.98853
-6.56128
-9.64355
-13.1226
-13.7329
-13.031
-10.3455
