# Supplementary material for: An adaptive singular spectrum analysis method for extracting brain rhythms of electroencephalography
Source: PeerJ. 2017 Jun 28;5:e3474. doi: 10.7717/peerj.3474 (PMC5493032; doi:10.7717/peerj.3474)
Supplement: Supplemental Information 1 — Descriptions of all the functions in the Matlab codes are as follows: EEG_SSA: The main function program func_embedding: This function is the time-delay embedding step. It maps the one-dimensional data onto a multidimensional trajectory matrix X using a sliding window. func_svd: This function is the SVD step in the SSA func_reconstruction: This function is the reconstruction stage in SSA based on the diagonal averaging step func_artifactsremoval: This function is the artifacts removal based on the grouping rule func_rhythmsextraction: This function is the alpha rhythm extraction based on the grouping rule func_EEGgenerationMPAmodel: This function is the simulation of EEG based on the MPA EEG model. [file peerj-05-3474-s001.zip › experimental EEG/raw EEG data/close6.xlsx]

## Sheet: Sheet1
-152.283
-158.63
-163.3
-166.351
-167.267
-166.565
-163.147
-152.344
-136.047
-118.134
-98.6938
-81.8481
-66.2231
-49.4385
-33.8745
-21.2402
-9.42993
4.48608
19.3481
32.7759
41.4734
46.2036
47.7295
49.9878
54.8401
59.845
66.4368
72.4487
74.9207
73.8831
70.9534
68.2678
66.803
64.0869
59.1125
52.7649
49.2859
51.5442
57.1594
61.7065
62.1948
61.1877
61.8591
66.1011
73.0591
80.0171
86.0291
90.4846
92.926
92.0105
88.1653
83.5876
79.9561
76.355
72.1741
66.4673
59.8755
54.3823
52.887
53.772
56.0303
56.9458
55.2979
52.8564
50.9338
48.3093
43.7622
36.499
25.2991
13.7024
1.67847
-9.58252
-19.2566
-26.2451
-32.4707
-36.9873
-40.0391
-43.8538
-47.5464
-49.5911
-51.0559
-48.6755
-44.6472
-39.5508
-34.3018
-29.7241
-25.2991
-24.2615
-29.2969
-38.4827
-50.4761
-64.1479
-78.5522
-95.8252
-115.875
-139.16
-164.398
-189.514
-213.135
-234.406
-255.157
-275.391
-293.61
-305.237
-306.732
-299.316
-285.706
-268.677
-248.688
-223.938
-194.275
-157.379
-112.701
-60.5774
-4.88281
49.1943
97.0459
138.611
174.286
205.963
232.727
258.759
285.706
312.653
335.663
351.868
360.107
362.061
363.098
357.788
349.06
334.595
319.58
307.098
291.992
277.313
258.759
238.678
220.764
202.515
186.462
169.098
150.879
134.125
115.173
97.2595
80.8716
64.1479
47.6379
32.0129
15.4419
-1.06812
-16.1438
-31.189
-45.5017
-59.5703
-73.2727
-86.8225
-99.9756
-112.396
-124.176
-134.308
-144.684
-155.914
-168.518
-183.014
-197.571
-210.663
-222.992
-233.673
-242.645
-249.146
-252.441
-252.258
-253.418
-254.333
-255.31
-254.852
-250
-243.256
-236.938
-231.812
-228.088
-225.586
-224.518
-226.135
-228.699
-231.964
-236.359
-240.57
-244.293
-244.354
-240.509
-235.077
-228.943
-224.152
-219.604
-213.409
-207.123
-201.294
-196.808
-195.099
-195.923
-199.371
-205.231
-211.945
-220.917
-231.445
-243.256
-255.859
-265.991
-275.726
-283.295
-287.292
-288.574
-286.041
-279.907
-272.888
-263.397
-252.319
-240.54
-229.279
-220.978
-217.957
-217.651
-220.276
-223.358
-225.311
-229.431
-234.65
-238.373
-240.723
-238.312
-233.856
-228.058
-220.245
-207.855
-190.643
-169.464
-146.179
-123.413
-100.891
-79.5593
-59.6619
-41.2903
-24.0479
-9.30786
3.32642
14.4348
23.3154
32.8064
45.4712
64.2395
94.635
137.878
190.247
246.002
299.622
346.68
386.963
420.685
449.585
473.358
490.417
501.77
505.615
502.716
495.392
484.528
470.795
456.146
439.88
423.004
404.907
386.169
367.554
350.128
334.015
318.298
302.246
283.661
265.167
246.521
228.943
210.541
191.528
172.729
157.684
146.362
136.23
124.268
109.802
95.52
84.8389
76.8433
72.3267
65.2161
55.8472
49.408
49.1333
52.4292
53.3752
47.8516
37.5061
23.9868
10.8032
0.12207
-11.3525
-20.7825
-25.6958
-31.311
-39.6118
-48.8281
-58.2886
-61.4319
-62.2253
-63.2629
-65.8875
-70.4956
-72.4792
-70.7092
-67.5049
-66.4063
-69.7632
-75.2869
-79.9255
-83.0383
-86.5173
-88.4705
-89.1113
-87.4939
-83.8013
-80.2917
-78.6133
-77.3621
-75.5615
-72.2961
-69.2444
-66.5588
-64.3311
-61.4929
-57.9224
-53.8025
-50.2319
-50.2014
-52.2156
-57.0068
-61.6455
-63.5376
-62.3779
-58.5632
-56.5186
-54.8706
-54.5044
-53.7415
-50.0793
-45.3796
-40.5579
-35.7666
-31.1584
-27.4353
-24.5056
-24.5667
-28.595
-35.3394
-43.1213
-49.5605
-54.4434
-57.1899
-58.3801
-57.7087
-55.2063
-51.6357
-48.1567
-46.3562
-45.0134
-43.1519
-40.5273
-38.5437
-38.7878
-41.9922
-46.4478
-49.9268
-52.6733
-56.1218
-60.0281
-64.3005
-68.7866
-71.6553
-72.5403
-73.1506
-72.4792
-71.5942
-69.0918
-65.0635
-60.0586
-55.1147
-50.5371
-46.4783
-42.511
-41.0767
-40.5579
-41.1987
-41.687
-43.2129
-45.8069
-48.7671
-50.5371
-51.6968
-52.3987
-51.6052
-51.3611
-49.8047
-45.929
-42.9077
-39.7644
-35.3088
-29.1138
-20.5688
-10.3455
-0.549316
5.7373
7.53784
5.06592
-0.335693
-4.73022
-7.8125
-8.8501
-9.42993
-11.9324
-14.8315
-17.5476
-17.9138
-16.571
-13.9465
-11.9324
-8.57544
-3.32642
3.75366
10.6506
15.1062
16.3269
14.5874
12.5427
10.437
8.5144
6.46973
5.00488
3.57056
3.41797
4.15039
6.83594
10.3455
15.7776
20.5688
25.0244
28.9917
34.3628
40.9241
46.5088
48.9502
46.5393
41.4124
35.0952
29.8767
25.7874
22.5525
20.5688
19.3787
17.3645
16.1743
15.625
15.5029
16.8152
20.0806
25.7874
33.9966
43.396
51.178
55.3894
58.0139
61.4014
65.1245
68.9697
71.2891
71.1975
69.2139
67.0166
64.7583
64.1479
65.9485
70.3125
76.1414
82.55
88.9587
95.6116
104.248
116.608
132.385
150.269
169.342
187.531
205.536
222.534
238.342
250.153
258.484
263.885
265.93
265.198
261.475
253.906
244.934
236.877
228.912
219.971
210.083
199.188
189.392
181.152
172.638
164.246
154.724
144.318
133.636
122.62
110.718
100.372
92.4377
84.8083
77.301
67.9321
57.2815
45.4102
34.668
23.8037
14.0076
4.88281
-3.90625
-11.9019
-19.8975
-27.2522
-33.783
-38.1165
-41.3208
-42.9382
-43.1824
-43.457
-45.5627
-49.5911
-53.772
-53.4363
-47.4854
-40.0085
-36.2549
-33.8745
-31.8909
-30.5176
-23.6511
-18.8599
-16.4795
-14.4043
-15.6555
-19.5618
-28.1372
-37.1094
-44.1589
-51.6357
-56.3965
-61.4319
-67.5659
-71.2585
-72.6929
-70.8313
-68.1152
-65.3381
-61.7371
-56.5491
-46.814
-35.2783
-24.6277
-16.3879
-12.207
-8.97217
-7.17163
-6.92749
-8.72803
-12.2681
-16.9373
-19.8975
-21.0876
-21.8506
-21.4844
-21.1182
-21.4233
-19.7144
-16.2659
-11.3831
-5.09644
2.53296
10.8032
18.6157
23.7732
22.9797
15.9302
5.88989
-3.479
-8.94165
-9.46045
-9.00269
-9.91821
-13.916
-18.8904
-21.1182
-19.2871
-15.1367
-10.8032
-8.23975
-5.06592
-0.244141
4.45557
6.62231
3.69263
-1.61743
-10.8032
-21.4539
-30.2124
-38.208
-42.2058
-44.4336
-47.7295
-50.9949
-52.6123
-51.3611
-47.2717
-40.8325
-33.5083
-23.7427
-11.7188
-2.31934
1.98364
0.12207
-7.53784
-15.2588
-21.5759
-26.0315
-29.3579
-34.2712
-39.5203
-42.6331
-43.1824
-41.626
-38.0554
-34.2407
-27.71
-17.8833
-6.16455
6.31714
13.4277
14.1602
9.91821
1.09863
-6.22559
-12.4207
-17.8833
-20.9351
-23.9563
-26.5198
-28.5645
-29.3274
-29.7546
-31.8909
-34.5459
-36.7432
-34.3933
-26.9775
-18.0054
-9.73511
-5.98145
-4.97437
-6.46973
-9.85718
-13.4583
-18.5852
-22.4609
-26.4893
-28.6255
-29.8462
-29.3579
-27.1912
-26.0925
-24.4446
-20.3857
-14.2212
-5.49316
3.87573
8.42285
7.04956
0.946045
-6.19507
-12.6038
-16.449
-18.8599
-21.6064
-24.3835
-27.0081
-29.7852
-30.4565
-29.4495
-25.6958
-20.9351
-15.4724
-7.62939
1.58691
11.7188
20.8435
25.8179
26.7029
26.4282
24.4141
21.4844
19.2566
15.7471
11.261
6.5918
1.58691
-2.01416
-1.92261
-0.183105
1.06812
1.5564
1.98364
3.9978
8.27026
12.5732
15.0452
15.5029
16.1438
16.51
17.0288
16.2354
12.3901
6.89697
0.88501
-4.63867
-11.6577
-18.28
-23.1323
-27.0081
-27.1912
-25.2075
-20.9045
-14.5569
-7.50732
0.579834
3.2959
2.38037
-1.00708
-5.24902
-7.26318
-8.81958
-10.5896
-13.3667
-17.8528
-23.6511
-28.8696
-35.3394
-39.978
-44.4946
-44.8914
-43.396
-43.335
-44.1589
-49.1333
-54.4434
-60.2417
-66.1926
-74.0967
-80.2917
-87.8296
-94.3909
-101.044
-109.039
-113.77
-117.554
-121.307
-122.711
-121.429
-118.378
-114.075
-111.572
-110.382
-107.361
-102.112
-95.7947
-93.1396
-96.2219
-101.471
-107.269
-112.274
-115.173
-116.852
-120.392
-125.061
-129.852
-134.613
-140.137
-144.745
-148.987
-153.595
-156.677
-159.332
-161.469
-163.422
-166.138
-168.121
-168.762
-168.121
-165.802
-163.879
-164.185
-166.046
-169.586
-172.546
-175.354
-175.293
-174.896
-173.37
-170.715
-166.29
-156.86
-146.698
-135.681
-128.479
-122.772
-114.288
-105.133
-94.2688
-83.252
-74.4629
-66.1926
-58.8074
-53.4058
-49.1943
-45.0745
-41.0461
-38.147
-36.6211
-34.5459
-30.8838
-24.8413
-16.8152
-9.46045
-1.70898
8.14819
17.5171
26.9165
34.2712
37.4756
38.6047
40.8325
41.8091
42.4805
41.5344
38.5742
33.783
28.8696
25.7874
24.3225
25.0549
28.0457
32.2876
37.7808
45.0134
51.9409
57.1899
61.1267
63.7512
65.3687
65.6128
65.0024
64.1785
64.9109
66.0706
65.2771
62.6831
60.5774
59.8145
62.2559
67.5049
75.3174
83.5571
91.6138
97.2595
99.5483
100.616
100.037
99.3652
98.3582
96.4661
93.8721
89.7522
86.1511
82.7026
79.1931
76.5381
74.707
75.1953
76.6602
79.3457
83.2825
88.7451
95.2148
102.112
105.591
104.797
101.776
95.5811
89.6606
83.8318
77.1484
69.3665
59.5398
53.4668
48.8281
48.4619
52.124
55.6641
57.9529
60.2417
62.3169
65.8875
72.5403
79.6509
84.7168
86.6699
85.022
80.0171
75.2869
74.7986
74.4934
74.5544
72.1436
67.1387
64.3921
64.0564
66.3452
68.6951
69.5496
68.9087
66.6504
65.0024
64.1174
64.1174
62.5305
57.4646
51.1169
45.6238
41.748
39.093
35.8887
32.135
29.2358
25.9399
25.0244
24.4141
24.6887
25.9705
27.9541
32.5317
38.8184
44.8608
49.1028
51.9714
51.9714
51.2085
50.1099
49.2859
48.2788
45.1355
39.9475
33.783
27.4963
24.353
22.0642
20.2637
18.8904
18.6768
19.2261
20.9961
24.8108
29.8767
34.2712
37.1704
38.6353
38.5742
37.8113
37.4756
36.9568
35.4614
34.6985
33.4778
31.5857
29.9988
27.71
24.4751
21.0266
17.8833
16.6931
18.7683
23.7122
28.1677
30.7922
30.1208
28.595
27.0691
26.7029
27.0081
28.4729
31.2805
34.3933
36.7737
36.4685
33.9355
31.0974
28.2288
26.4282
27.3438
30.2124
33.5693
36.7432
37.7197
36.2549
33.2642
29.2358
25.0549
20.8435
17.4866
15.3503
14.1602
13.8245
13.5803
13.2141
12.2375
12.0544
12.1155
12.6038
15.9302
19.7754
24.7498
30.365
33.6609
36.438
39.917
41.4124
42.0532
39.1235
33.3862
26.5198
19.4092
14.679
12.6038
10.7117
9.58252
8.8501
11.7493
18.3105
26.5503
35.553
41.5344
40.4663
41.9617
47.3938
53.7109
61.3098
62.4084
56.5491
47.0886
41.0461
37.6587
37.8113
39.2456
39.1541
36.9263
35.0952
36.0107
38.9099
40.4358
42.1143
41.9922
45.3491
50.415
51.3306
47.76
39.093
30.2429
22.644
16.0217
11.2305
3.20435
-2.96021
-6.16455
-11.8103
-14.7095
-14.6484
-13.4888
-9.18579
-3.479
0.732422
3.05176
6.37817
10.7117
14.4043
18.0359
22.2473
23.6816
22.7356
18.28
12.5122
7.44629
3.20435
-0.640869
-5.76782
-8.81958
-10.9558
-10.0403
-5.85938
-0.0305176
7.90405
16.6626
25.7874
34.0576
41.748
46.5393
48.8281
48.0042
45.3186
43.335
41.8701
39.3982
35.3394
27.2827
20.3552
17.8833
19.0735
22.5525
25.3906
25.7874
27.4963
32.7759
35.5835
38.5132
36.9263
34.3628
31.0669
26.7029
21.8201
16.571
11.1389
6.43921
3.23486
1.70898
2.2583
2.47192
0.549316
-2.53296
-4.21143
-2.96021
3.72314
10.9558
16.1743
18.8599
16.8762
13.6719
10.3455
7.1106
3.90625
-0.366211
-5.15747
-8.39233
-9.97925
-10.6201
-10.1624
-9.33838
-9.30786
-7.14111
-2.10571
5.5542
15.1367
23.6206
30.365
34.2102
35.3394
36.1328
36.8958
37.0789
36.5601
35.8887
35.1868
33.1116
29.0222
24.4141
19.3787
16.6321
15.4419
14.8315
14.2212
14.9231
18.4021
23.4985
26.7639
26.6418
22.1863
15.4114
9.27734
4.54712
1.49536
-1.77002
-4.88281
-8.17871
-10.4675
-12.4817
-14.0991
-16.2964
-17.334
-16.9067
-15.564
-12.2986
-8.48389
-5.40161
-2.10571
0.732422
4.08936
8.3313
9.97925
7.23267
2.41089
-2.01416
-3.479
-1.64795
1.28174
3.60107
5.0354
6.50024
7.44629
8.36182
11.2305
14.9841
19.7144
24.5361
28.2593
30.1819
30.365
28.2898
24.8718
20.5688
14.4348
9.18579
4.57764
3.78418
4.15039
4.02832
2.10571
-0.701904
-3.54004
-5.00488
-4.5166
-3.57056
-1.52588
3.57056
9.49097
14.74
18.7683
19.1956
17.3035
16.0217
14.4043
14.2212
15.5945
14.1907
11.5967
11.5356
11.5662
12.3291
11.9934
9.39941
8.39233
11.261
17.2424
22.6746
22.1558
18.4631
10.8643
2.04468
-4.94385
-10.8948
-15.1672
-16.449
-16.7542
-19.4397
-21.1792
-19.989
-16.9678
-12.5427
-12.2986
-12.5732
-12.146
-9.64355
-4.76074
0
5.27954
11.1389
15.5945
14.9231
9.06372
1.31226
-5.67627
-11.5356
-16.2659
-20.0806
-23.8647
-25.9094
-27.4048
-26.7029
-23.8647
-19.8059
-16.6626
-13.5803
-10.1624
-4.79126
2.31934
10.3455
14.6484
14.3738
9.76563
2.86865
-4.63867
-10.9863
-15.9912
-19.5923
-23.9868
-28.8391
-27.2217
-23.4375
-15.3809
-7.38525
1.00708
9.46045
18.7378
27.5574
32.4402
31.9824
29.0527
24.0173
17.5781
12.146
10.0403
10.6201
12.2681
14.0381
13.6719
12.0544
10.5591
10.0403
14.0686
17.5476
20.7825
24.9939
27.832
32.3181
38.9709
42.9077
42.1448
37.4451
29.6021
21.5759
15.4419
11.3831
10.1013
9.58252
9.18579
7.41577
2.65503
-3.2959
-7.1106
-7.62939
-3.66211
2.34985
9.00269
14.6484
18.7988
21.0571
20.0806
15.9912
10.1318
4.76074
1.46484
0.701904
0.915527
-1.00708
-3.72314
-7.90405
-10.8337
-11.6577
-10.6201
-7.26318
-3.84521
-1.12915
-0.244141
-1.80054
-3.9978
-4.91333
-2.96021
3.08228
12.0239
20.7825
25.8484
26.5503
24.292
21.5454
22.0337
23.9258
25.2686
24.7803
22.4609
21.5149
21.3623
21.6064
21.0876
19.8059
17.3645
14.8926
11.9629
8.05664
6.74438
6.56128
8.60596
10.5591
11.2
9.00269
5.46265
1.77002
-0.213623
0.610352
3.08228
5.98145
10.4675
15.9302
22.1252
27.4048
28.1982
24.292
20.4163
18.0054
19.165
22.2168
23.6511
21.6675
19.8059
20.2942
21.0266
22.3389
24.0479
21.759
20.1416
20.0195
22.6135
28.7476
33.783
35.3088
31.8909
24.0173
16.7542
10.8337
5.46265
0.915527
-1.52588
-0.701904
1.46484
4.42505
4.79126
2.83813
3.17383
5.21851
7.78198
10.0708
10.6201
13.5498
17.0593
20.2637
21.9116
18.8599
13.9465
10.8337
7.69043
4.94385
1.98364
-1.06812
-5.49316
-10.1013
-15.1978
-20.05
-20.6909
-17.2119
-12.7563
-9.39941
-9.8877
-12.6038
-13.5193
-13.8245
-11.9629
-9.82666
-7.8125
-4.45557
-1.2207
0.366211
0.915527
0.183105
-1.2207
-0.0305176
1.40381
3.23486
6.31714
9.0332
10.0708
9.49097
9.24683
8.14819
8.11768
4.76074
-0.823975
-1.09863
0.915527
4.54712
11.0168
14.4653
18.219
22.8577
23.6206
21.8201
20.5383
20.9656
23.0103
23.2239
20.874
19.8059
20.9351
23.6816
24.3835
22.9797
21.1487
19.7754
18.158
16.0522
13.2141
7.35474
1.2207
-2.68555
-4.76074
-3.60107
-0.610352
0.244141
0.152588
0.244141
3.479
7.69043
10.376
10.9863
10.2844
10.1318
9.97925
10.6506
9.15527
4.5166
-0.366211
-4.42505
-6.68335
-8.14819
-9.67407
-12.3901
-16.0828
-17.6392
-15.625
-10.2539
-2.47192
4.66919
7.90405
6.22559
0.88501
-5.61523
-10.6812
-13.3057
-13.1531
-11.1084
-8.23975
-4.45557
-0.335693
4.11987
6.74438
9.27734
