# Supplementary material for: An adaptive singular spectrum analysis method for extracting brain rhythms of electroencephalography
Source: PeerJ. 2017 Jun 28;5:e3474. doi: 10.7717/peerj.3474 (PMC5493032; doi:10.7717/peerj.3474)
Supplement: Supplemental Information 1 — Descriptions of all the functions in the Matlab codes are as follows: EEG_SSA: The main function program func_embedding: This function is the time-delay embedding step. It maps the one-dimensional data onto a multidimensional trajectory matrix X using a sliding window. func_svd: This function is the SVD step in the SSA func_reconstruction: This function is the reconstruction stage in SSA based on the diagonal averaging step func_artifactsremoval: This function is the artifacts removal based on the grouping rule func_rhythmsextraction: This function is the alpha rhythm extraction based on the grouping rule func_EEGgenerationMPAmodel: This function is the simulation of EEG based on the MPA EEG model. [file peerj-05-3474-s001.zip › experimental EEG/raw EEG data/close7.xlsx]

## Sheet: Sheet1
27.1606
25.116
19.5313
13.3362
5.37109
-1.86157
-7.23267
-8.66699
-3.50952
1.89209
6.10352
5.79834
3.93677
5.58472
8.57544
12.4512
16.5405
19.1956
20.5688
21.7896
19.0735
13.092
4.54712
-4.02832
-9.27734
-11.3831
-14.1907
-15.9607
-20.1721
-19.8669
-15.0757
-9.64355
-1.09863
3.11279
5.27954
9.33838
12.4512
13.4583
14.0381
12.8479
8.66699
6.56128
5.37109
4.08936
2.71606
2.59399
1.34277
0.427246
1.00708
0.427246
2.44141
5.85938
9.42993
13.4583
17.2119
20.9351
23.6816
26.123
26.947
25.3601
22.3083
17.7002
13.2141
7.96509
4.45557
2.59399
1.77002
3.11279
5.5542
8.17871
12.207
19.5313
28.5339
33.3557
35.2478
32.7759
32.1655
32.6233
32.5317
30.8838
27.4963
24.353
20.9351
16.6321
16.0522
17.8528
20.6299
23.4985
19.8669
12.6648
8.81958
8.3313
9.21631
11.2915
10.7117
10.3455
9.15527
7.96509
4.94385
2.53296
1.12915
3.57056
9.12476
14.801
17.7307
20.7825
21.3013
21.0266
20.6604
19.989
19.7144
20.6604
22.7661
22.7051
18.4021
10.6812
3.9978
-0.762939
-3.9978
-6.13403
-8.57544
-6.28662
-1.06812
4.48608
8.66699
10.2844
12.7869
16.8152
22.3389
25.177
26.0315
23.2239
20.5383
20.2332
22.1863
25.5127
22.7356
14.4348
5.37109
-1.89209
-2.62451
-0.427246
0.762939
2.65503
5.09644
7.1106
11.2
14.5264
17.6697
20.4468
23.9868
30.2124
33.5388
34.3323
32.5317
25.7263
20.1416
13.8245
6.95801
4.08936
2.71606
3.90625
6.10352
4.94385
5.79834
5.58472
9.3689
12.1155
12.3596
15.5029
17.7002
20.7214
24.2004
21.4233
17.4255
11.8713
4.36401
-1.15967
-6.22559
-7.72095
-7.35474
-5.61523
-6.43921
-8.5144
-9.15527
-6.04248
-0.610352
3.78418
6.68335
9.21631
13.7024
17.5476
19.0125
17.1814
13.8245
10.4065
6.34766
2.44141
1.58691
2.13623
4.24194
4.66919
0.88501
-1.80054
-3.41797
-4.18091
-5.15747
-1.92261
5.52368
12.3291
15.2283
13.2446
8.36182
3.93677
-2.50244
-10.7727
-20.2637
-26.9165
-28.8391
-28.8696
-30.4871
-29.2053
-23.407
-16.0522
-9.42993
-4.54712
-2.59399
0.0305176
8.14819
14.7095
19.2261
22.8577
21.2708
13.1836
1.61743
-10.0098
-19.3787
-23.8953
-26.0315
-25.0244
-22.8271
-21.759
-19.4702
-16.7542
-10.7727
-2.53296
4.79126
11.3525
15.564
17.9138
17.5781
10.8032
-1.5564
-12.2681
-21.698
-30.5786
-37.9333
-44.7083
-50.0793
-54.2297
-55.7861
-56.1829
-57.1594
-51.8799
-43.5791
-35.0647
-26.0925
-20.9656
-21.3623
-21.9421
-21.9421
-21.8811
-21.3928
-21.8811
-23.7732
-25.238
-27.0386
-28.8391
-32.2571
-35.9802
-33.9966
-28.717
-21.3013
-13.5498
-12.5122
-10.7422
-7.2937
-3.87573
1.19019
2.59399
-1.09863
-9.15527
-18.5547
-24.1394
-21.9421
-15.0452
-9.33838
-8.88062
-12.085
-11.0779
-10.4065
-6.31714
0.88501
5.09644
5.61523
3.90625
1.00708
-0.854492
1.15967
4.24194
3.87573
3.11279
2.28882
0.793457
-1.09863
-3.32642
-3.66211
-2.34985
0.335693
3.35693
6.43921
8.88062
11.5051
12.7563
13.2141
12.9089
11.2
9.3689
7.62939
5.0354
1.06812
-5.37109
-13.092
-20.6909
-25.6958
-26.3977
-24.5972
-21.0876
-16.6016
-11.9629
-6.16455
1.09863
8.91113
15.8997
22.1863
24.9023
23.5291
18.4326
11.4136
4.5166
2.31934
0.396729
-4.11987
-7.87354
-7.69043
-4.69971
-2.10571
-0.946045
1.77002
4.11987
7.08008
7.32422
3.32642
1.92261
5.27954
8.57544
7.01904
0.488281
-6.56128
-12.4207
-15.0146
-17.7002
-21.637
-26.4587
-28.8086
-28.9001
-25.5432
-20.2026
-15.9607
-13.6719
-12.8784
-11.1694
-10.0098
-10.437
-11.8408
-15.8386
-20.6604
-25.4211
-28.9612
-31.8604
-33.9966
-34.8816
-35.6445
-36.6211
-38.6353
-39.856
-37.4756
-29.9377
-18.7988
-8.81958
-2.34985
0.0305176
-1.61743
-3.2959
-4.73022
-7.26318
-10.2844
-14.3127
-17.7307
-21.5759
-23.7122
-24.7498
-24.5667
-22.5525
-19.0735
-15.2283
-12.1155
-9.91821
-6.04248
-1.34277
4.79126
8.69751
8.81958
7.78198
4.42505
1.19019
-2.38037
-7.01904
-11.3831
-15.0757
-17.1204
-17.1509
-15.7166
-12.6038
-7.90405
-3.93677
-0.457764
3.26538
6.5918
8.30078
6.65283
3.14331
0.12207
-0.915527
0.0305176
1.09863
0.0915527
-2.2583
-7.20215
-11.9629
-10.5286
-6.22559
-1.31226
2.96021
2.34985
-1.2207
-0.915527
-2.53296
-7.47681
-14.74
-22.6135
-29.48
-32.7148
-35.4309
-38.4521
-40.1611
-39.8865
-37.6587
-35.3699
-34.4543
-34.4238
-32.7454
-28.1982
-21.1487
-13.2141
-6.95801
-3.02124
-1.25122
-0.854492
-2.92969
-5.67627
-10.498
-15.3503
-17.8833
-17.4255
-14.3127
-11.5662
-8.69751
-6.92749
-6.13403
-5.00488
-4.60815
-6.53076
-7.04956
-6.2561
-5.64575
-4.36401
-4.08936
-6.2561
-9.21631
-12.3596
-12.97
-10.498
-7.44629
-7.1106
-10.0098
-12.8174
-11.2305
-5.70679
1.40381
6.83594
9.42993
12.085
12.2681
12.7258
12.085
11.3525
9.12476
-0.854492
-10.5286
-15.6555
-14.3127
-9.18579
-7.50732
-11.6272
-17.2729
-18.7683
-14.679
-9.0332
-2.89917
3.32642
8.5144
14.3127
18.9819
22.583
23.9563
22.3083
18.0664
12.085
4.18091
-2.31934
-7.59888
-11.3525
-12.9395
-13.031
-13.7939
-17.1814
-19.0735
-14.9231
-7.08008
8.11768
22.4304
29.4189
32.5623
30.4565
25.5432
20.05
13.6719
6.22559
-1.7395
-8.97217
-14.4043
-17.7612
-18.4937
-17.6392
-15.0757
-10.8337
-6.10352
-2.13623
1.92261
7.75146
15.1978
22.3999
27.3438
28.0762
25.3906
20.2637
13.6108
7.1106
2.0752
-2.7771
-7.8125
-14.0686
-21.3318
-26.3062
-30.4565
-32.6233
-32.9895
-30.4871
-24.9329
-19.2871
-16.571
-17.4561
-18.5242
-18.8599
-17.4866
-14.1602
-12.2681
-11.0168
-9.42993
-7.8125
-7.01904
-4.85229
-2.96021
-2.44141
-6.71387
-10.2539
-7.26318
-2.34985
5.37109
9.18579
6.40869
1.52588
-0.732422
-2.86865
-3.23486
-0.457764
2.47192
5.92041
9.15527
7.47681
4.48608
3.11279
-0.610352
-3.8147
-5.88989
-4.85229
-5.09644
-3.90625
-0.793457
2.41089
7.78198
11.6577
12.0544
7.59888
4.63867
4.82178
3.479
1.49536
-3.2959
-8.54492
-11.3525
-11.4441
-10.9253
-11.4136
-12.2681
-15.3809
-16.2659
-15.4419
-13.031
-8.36182
-4.73022
-3.60107
-5.21851
-8.57544
-11.9629
-15.0146
-15.0452
-13.3667
-12.3291
-9.97925
-8.75854
-7.53784
-4.48608
-0.457764
3.87573
8.20923
12.7563
15.9607
20.2942
24.2004
25.2991
23.6816
19.8059
14.2517
9.39941
6.89697
5.27954
3.93677
2.68555
2.65503
0.701904
0.0305176
1.61743
2.22778
7.1106
11.4136
15.3198
20.3247
20.813
18.6462
13.9465
6.16455
-2.10571
-9.15527
-17.7002
-21.4233
-22.1863
-22.4304
-21.7896
-23.1628
-25.5127
-26.4282
-25.6348
-22.8882
-20.6604
-17.2119
-14.801
-12.6038
-10.8643
-10.0708
-11.9019
-16.7542
-20.6299
-23.1018
-23.8647
-24.4751
-26.1536
-28.5645
-31.4636
-32.5317
-33.9966
-34.0881
-32.5317
-29.3274
-23.8037
-16.51
-7.99561
-1.83105
0.244141
-1.06812
-6.01196
-12.085
-17.395
-21.7285
-24.5972
-25.9094
-26.3367
-25.2686
-23.2849
-20.813
-16.9678
-12.5122
-6.62231
0.549316
7.84302
13.3667
16.8457
17.7307
13.6719
7.08008
-0.701904
-7.87354
-13.4277
-16.4185
-18.2495
-19.0735
-19.7754
-20.0195
-18.0664
-13.4888
-6.71387
1.31226
8.27026
13.092
16.9373
19.4702
21.8201
25.238
25.6653
23.407
18.0664
8.72803
-0.518799
-9.06372
-14.8621
-16.51
-17.0288
-15.686
-15.9607
-16.3269
-15.7776
-14.1907
-11.0168
-6.16455
0.915527
8.81958
14.679
16.2659
14.5569
10.376
5.43213
1.37329
-3.05176
-5.70679
-5.31006
-3.60107
-1.52588
0.88501
3.44849
7.32422
13.2141
17.9138
22.4915
26.947
32.4707
39.3066
45.8069
50.0488
51.239
49.469
46.2036
41.6565
37.5061
32.7759
26.2756
18.2495
10.7422
5.00488
1.5564
-0.640869
-1.95313
-2.50244
-0.396729
4.42505
8.72803
13.092
16.8457
18.9819
21.2402
20.874
17.3035
11.1084
4.76074
0.762939
-0.793457
-0.579834
0
1.58691
4.18091
8.36182
14.801
21.0571
28.4424
35.3699
41.3513
47.1497
52.3376
57.6782
61.0962
61.4014
58.4412
53.2837
44.0369
30.1208
19.1345
13.9465
10.1318
11.3831
11.0474
8.91113
10.7117
14.6484
17.6086
17.7307
20.6299
24.5972
25.6958
25.9705
24.1394
20.0806
19.1956
19.3176
16.9678
12.6343
5.85938
-2.28882
-9.06372
-12.4512
-12.8479
-10.5896
-6.34766
-0.427246
5.46265
9.91821
10.4675
7.69043
6.073
6.19507
5.79834
6.53076
5.64575
2.96021
1.25122
0.366211
0.915527
2.86865
5.52368
8.72803
12.1765
14.7705
18.4937
23.0713
25.9399
30.6396
34.4238
36.1023
35.2478
31.3721
23.9868
16.7847
12.4512
10.4065
11.0779
11.0474
9.52148
9.73511
10.3455
12.7869
15.564
18.219
20.6604
23.468
27.2217
30.5481
32.0129
31.8909
29.1443
24.231
18.0969
12.6343
7.8125
1.77002
-4.30298
-10.8032
-13.7024
-14.3738
-10.2234
-7.38525
-4.60815
0.457764
6.5918
14.7705
19.5313
16.8762
8.14819
-1.12915
-8.14819
-10.8948
-12.1155
-16.2048
-20.9351
-23.8953
-24.4446
-22.4609
-19.2261
-14.2212
-8.81958
-2.65503
2.89917
7.72095
11.9019
16.2048
20.5383
22.7051
23.0408
23.6511
25.0854
27.3743
29.2969
28.5034
27.0081
25.6348
24.2004
24.1699
22.7051
20.0195
20.4468
21.9116
22.9187
24.231
23.0408
20.2026
18.4631
18.0664
19.104
20.2026
20.5078
18.8293
16.1743
14.9841
14.2212
13.5803
11.322
6.80542
4.63867
5.18799
9.49097
14.2517
16.1743
15.5029
13.5193
10.9253
8.45337
3.90625
3.38745
4.39453
5.15747
7.78198
6.50024
1.98364
-0.640869
0.152588
1.06812
2.74658
1.64795
1.49536
4.60815
8.57544
13.6719
15.7776
12.8784
9.85718
7.87354
6.43921
7.99561
10.1624
11.2305
9.06372
5.43213
2.59399
2.16675
2.53296
1.52588
-0.610352
-2.80762
-2.68555
0.579834
5.64575
8.88062
7.84302
4.97437
0.396729
-4.39453
-8.48389
-11.6272
-13.9771
-14.5264
-14.0076
-14.3433
-13.7024
-13.4888
-14.2212
-14.5874
-14.7705
-13.4888
-10.5286
-7.20215
-5.18799
-3.35693
-3.41797
-3.72314
-4.54712
-6.65283
-7.8125
-9.85718
-14.7095
-15.9302
-12.7258
-8.02612
0.854492
8.3313
9.52148
9.8877
10.2539
8.20923
7.50732
5.18799
2.7771
1.58691
1.67847
0.640869
-2.19727
-6.19507
-11.6577
-16.9678
-21.3928
-26.2146
-27.2217
-25.4211
-21.637
-16.8457
-12.7563
-9.46045
-6.56128
-2.80762
0.427246
4.05884
8.88062
13.7329
18.1885
20.1721
17.6697
10.4675
-0.183105
-10.8337
-18.3411
-22.3083
-24.6277
-24.3835
-22.6746
-19.8669
-15.3503
-11.261
-8.36182
-5.98145
-1.70898
4.15039
9.70459
13.3972
15.2893
15.8386
15.4724
14.9231
12.8174
8.08716
4.15039
2.83813
2.22778
2.99072
4.08936
4.79126
7.32422
10.9253
15.8997
20.3247
24.5972
27.9541
31.3416
33.1726
32.6843
27.771
20.05
11.4441
5.27954
1.43433
-0.244141
-0.244141
1.61743
5.15747
9.8877
13.0005
16.0217
19.6533
23.0408
27.0386
29.6021
29.541
29.7546
30.0293
29.4495
27.3438
24.8413
22.4304
21.0876
19.5923
17.0898
13.855
11.2305
10.3455
8.57544
6.5918
6.28662
8.08716
12.7258
17.5171
19.4092
19.1345
18.158
18.5852
19.4092
21.3013
22.8882
22.3389
20.6299
18.4937
15.686
14.1602
12.6648
12.4512
12.7258
12.6038
12.0239
10.4065
9.73511
10.1624
12.7869
15.5945
18.158
19.8975
20.4163
20.6604
19.4702
17.6392
17.2729
18.4326
19.2871
19.104
18.1885
14.2822
12.0239
14.801
20.9656
26.0315
29.0833
27.8931
25.7874
26.3367
27.3132
28.5645
29.541
29.5715
31.1584
29.6021
24.8413
16.4185
7.32422
-0.671387
-8.69751
-13.4277
-17.5781
-19.4702
-19.0735
-19.0735
-18.3105
-18.158
-16.7542
-13.7634
-10.437
-8.57544
-9.24683
-10.2234
-10.8337
-10.6812
-10.4675
-11.1084
-13.2141
-15.1672
-16.2659
-15.2893
-12.5427
-9.18579
-5.21851
-2.83813
-0.823975
2.2583
7.53784
12.7563
17.7307
21.3318
24.5361
28.0457
29.2969
28.4424
25.177
18.1885
11.1084
3.78418
-5.46265
-12.7869
-18.9819
-24.0173
-24.7498
-20.3552
-13.2751
-4.60815
1.49536
5.0354
10.1318
16.2354
22.9187
27.2522
27.2827
24.8108
22.0947
17.8528
12.146
3.32642
-5.37109
-12.2986
-16.6016
-17.4561
-18.9819
-20.6909
-22.3083
-22.9187
-21.4539
-16.6931
-11.261
-6.13403
-2.65503
-3.75366
-5.31006
-7.1106
-6.7749
-4.85229
-2.0752
1.98364
6.2561
9.30786
10.1624
8.05664
5.24902
4.3335
5.76782
8.54492
12.1155
16.2354
20.2026
23.468
25.3296
25.8179
24.1394
20.9045
17.3645
15.5334
15.9607
18.8599
19.928
19.5618
18.8904
18.9209
20.5994
23.2239
26.7334
31.7688
37.6587
41.1682
41.7175
37.6892
31.4026
25.1465
19.165
13.092
7.90405
2.28882
-2.41089
-5.09644
-6.073
-3.54004
1.00708
6.80542
13.2751
19.3481
25.3906
32.5012
38.5437
41.9006
42.8162
41.2598
37.9333
33.844
28.3203
21.3928
15.0452
9.91821
6.53076
3.44849
0.488281
-1.37329
-0.488281
1.64795
6.04248
13.092
22.3694
33.4473
43.3044
47.6074
45.5627
39.3677
31.9519
25.3906
20.0806
16.2048
12.1765
8.72803
5.5542
2.16675
-0.0915527
-0.823975
0.305176
4.54712
8.45337
12.146
14.4348
15.1672
16.0828
18.0359
20.4773
22.8882
22.8577
20.8435
16.2964
10.8643
6.073
0.976563
-4.21143
-9.24683
-13.031
-14.0076
-11.8408
-8.75854
-5.98145
-3.50952
-1.00708
1.77002
3.8147
3.9978
3.57056
3.87573
5.82886
9.27734
12.7869
13.3972
10.1013
2.16675
-5.88989
-8.81958
-7.08008
-1.0376
5.95093
14.2517
17.6086
19.2566
18.2495
12.5732
11.2305
13.9771
14.9231
12.0239
5.85938
-2.44141
-8.78906
-12.7258
-16.6016
-21.759
-26.3977
-29.0833
-28.9917
-26.9165
-23.407
-18.0359
-14.1602
-11.6882
-11.0779
-11.8103
-11.7798
-10.8948
-10.2539
-10.5896
-11.6577
-12.7869
-13.4277
-13.2446
-13.3362
-13.1226
-10.8643
-6.37817
-0.823975
4.24194
9.15527
11.9324
14.74
19.6838
26.001
32.0129
36.4685
38.6658
37.9639
37.9944
40.1306
42.1753
42.0532
39.978
36.3159
34.9121
37.6892
43.0908
49.9573
56.6406
63.6597
71.167
79.0405
85.4797
90.7593
93.5974
95.2454
95.8252
93.6279
87.4634
76.9958
67.9016
62.0728
58.5632
59.4482
57.4341
53.2837
50.6897
49.2859
50.9033
55.1758
62.2559
69.9158
78.2166
86.3037
94.5129
100.586
104.736
108.246
110.809
113.861
118.011
121.826
126.526
132.996
140.137
146.698
153.595
161.163
171.204
182.861
195.923
208.954
219.391
228.027
235.229
241.821
250.641
260.437
271.118
281.494
291.321
299.805
305.878
309.692
310.883
311.676
311.127
309.326
307.373
305.573
303.864
301.361
296.021
286.682
275.208
263.153
252.045
243.195
236.572
228.973
220.062
209.656
199.646
193.024
187.195
180.481
171.387
161.041
150.757
140.594
128.876
114.563
99.0601
85.3271
74.2798
64.7278
55.9387
47.4854
37.6892
26.4282
13.916
1.7395
-8.23975
-16.7542
-23.8037
-30.2124
-35.8582
-41.5344
-46.7224
-53.4058
-59.5703
-65.0024
-69.8547
-76.2939
-84.4727
-91.4612
-97.0154
-101.593
-105.774
