# Supplementary material for: An adaptive singular spectrum analysis method for extracting brain rhythms of electroencephalography
Source: PeerJ. 2017 Jun 28;5:e3474. doi: 10.7717/peerj.3474 (PMC5493032; doi:10.7717/peerj.3474)
Supplement: Supplemental Information 1 — Descriptions of all the functions in the Matlab codes are as follows: EEG_SSA: The main function program func_embedding: This function is the time-delay embedding step. It maps the one-dimensional data onto a multidimensional trajectory matrix X using a sliding window. func_svd: This function is the SVD step in the SSA func_reconstruction: This function is the reconstruction stage in SSA based on the diagonal averaging step func_artifactsremoval: This function is the artifacts removal based on the grouping rule func_rhythmsextraction: This function is the alpha rhythm extraction based on the grouping rule func_EEGgenerationMPAmodel: This function is the simulation of EEG based on the MPA EEG model. [file peerj-05-3474-s001.zip › experimental EEG/raw EEG data/close8.xlsx]

## Sheet: Sheet1
225.311
224.152
221.283
217.529
213.226
211.792
212.036
211.792
210.083
207.489
203.552
200.043
197.144
197.723
199.341
198.853
195.77
189.758
184.479
182.678
181.702
177.704
171.814
166.748
164.673
164.825
164.185
159.393
151.855
144.44
139.252
138.458
138.428
138.519
140.961
141.449
140.472
140.106
138.763
136.963
136.017
133.698
130.035
128.632
128.998
127.38
124.298
122.07
120.239
120.453
122.559
123.23
125.641
126.221
126.19
125.824
123.535
121.033
120.422
122.07
124.39
125.488
122.375
117.188
113.434
112.305
112.366
111.847
108.124
103.821
101.563
97.6868
95.6116
94.1162
92.3767
91.9495
90.4846
88.2874
86.0596
84.5642
84.8083
83.9539
85.4797
86.3953
85.6934
82.8552
78.2776
72.876
68.7561
69.7327
73.2117
75.2869
73.6694
67.0166
57.373
55.0537
55.9998
56.2439
54.9622
51.6357
51.8799
57.4646
62.5
63.3545
61.0962
57.3425
53.0396
49.469
44.6777
41.0461
36.6821
32.7454
29.4495
26.3062
23.1323
20.5383
20.2026
22.0032
24.1089
25.9399
26.0315
23.5291
19.5007
16.4185
14.7095
15.3198
18.0054
16.4185
10.9558
1.64795
-8.60596
-14.9536
-17.1814
-18.0664
-18.5852
-19.2871
-18.7073
-15.8386
-9.27734
1.40381
12.1765
22.9187
32.2876
37.323
39.6118
43.6707
48.7976
52.9785
58.0444
58.4106
54.3518
51.7578
48.7976
46.5698
45.6238
43.7012
43.6707
47.7905
52.7344
56.9153
60.2417
63.2324
64.0869
63.9648
65.0635
65.9485
66.9556
70.1599
67.9626
62.9272
57.4951
50.9644
45.7153
42.0837
40.5579
41.3818
44.2505
47.5159
49.9878
51.3306
51.3611
50.0183
50.8728
54.0466
57.9224
60.4858
59.5398
54.9927
48.1567
39.8865
31.2805
24.2615
18.0664
13.916
11.261
11.6577
15.5334
24.0173
36.499
49.9573
62.0422
70.5872
72.1741
67.3828
62.8052
61.5234
62.3779
66.1011
66.9556
64.2395
60.6995
57.5867
51.6663
43.6096
36.9873
32.074
29.7546
31.7383
33.7524
35.4309
37.323
38.8489
39.0015
35.9192
30.5176
26.4893
26.123
27.3132
27.6794
24.7498
23.5596
25.2075
30.3345
35.9192
38.3301
37.1399
36.438
38.5742
41.8396
46.9055
51.6663
54.5959
55.3284
51.9409
47.3328
41.8701
36.0413
33.9966
36.0718
42.0227
48.7671
56.6101
64.0259
67.4438
69.7632
73.0591
79.0405
87.0361
94.8792
97.7478
96.3745
92.8955
86.792
78.5828
68.4204
60.8215
58.197
58.6548
59.7534
58.4412
58.136
60.3943
68.5425
81.4514
93.2312
104.37
113.586
120.056
124.176
124.969
121.46
115.753
110.291
105.53
102.722
102.478
104.309
108.551
113.281
118.317
123.474
130.402
138.214
144.623
148.926
151.459
154.572
159.363
161.713
161.713
157.715
150.391
145.233
142.334
140.259
140.93
143.707
147.797
153.717
159.729
164.917
170.105
176.331
181.702
184.082
182.007
176.483
171.997
168.976
165.71
157.959
147.644
140.015
132.172
126.984
121.216
115.509
112.122
107.422
101.41
96.4355
91.7053
91.1255
90.332
87.0972
82.1228
74.3713
63.3545
50.293
35.7971
24.1089
12.4817
1.92261
-7.1106
-15.5334
-23.1628
-29.4189
-35.7056
-42.6025
-48.0042
-54.1382
-57.373
-58.136
-56.8542
-57.9529
-63.9648
-72.7234
-81.6956
-87.3718
-91.1255
-93.5669
-95.459
-97.0459
-99.0295
-99.9451
-100.342
-100.769
-100.83
-101.807
-103.516
-106.018
-108.246
-112.305
-117.828
-123.291
-127.258
-129.608
-130.249
-130.157
-129.395
-127.625
-125.946
-126.648
-128.448
-129.089
-129.181
-127.686
-126.19
-124.115
-120.789
-116.394
-112.549
-110.077
-109.741
-111.389
-113.373
-114.594
-114.624
-112.793
-110.992
-111.42
-112.885
-112.183
-107.269
-98.5718
-89.9658
-81.3599
-74.6765
-69.5496
-66.4368
-66.864
-70.6177
-74.9817
-80.6885
-87.2803
-92.4377
-96.8323
-101.044
-103.973
-104.614
-103.18
-99.6399
-93.4448
-87.677
-81.8481
-72.052
-60.1807
-49.8047
-41.5344
-39.5813
-42.6941
-47.5769
-53.894
-57.0984
-59.7229
-63.5986
-66.803
-69.6106
-70.7397
-69.6106
-66.1011
-61.7676
-56.7627
-52.0935
-48.0957
-45.105
-42.3584
-41.1377
-41.1682
-40.741
-42.3584
-45.4407
-50.293
-55.7861
-61.2488
-63.6597
-64.4836
-66.9861
-70.0073
-72.052
-70.8618
-63.4766
-53.772
-45.929
-41.1072
-37.5366
-34.7595
-31.4026
-26.7944
-25.116
-25.8789
-28.8696
-33.5083
-37.7502
-39.7949
-40.2527
-40.9851
-42.7246
-46.2341
-49.6216
-51.8799
-52.3682
-50.4761
-48.3704
-46.7529
-47.1497
-49.4385
-50.8728
-52.0935
-52.0325
-53.0701
-55.2979
-57.7698
-61.3098
-64.4531
-67.8711
-72.8149
-78.0029
-83.374
-88.1348
-89.2639
-88.1653
-85.2966
-83.0994
-82.1533
-82.6111
-84.3506
-87.0361
-89.1724
-91.4612
-90.4846
-86.3953
-79.7119
-72.8149
-68.1152
-66.4368
-67.1997
-67.8101
-66.2231
-64.1785
-62.9883
-62.9578
-62.1948
-59.4177
-52.887
-45.929
-37.9028
-30.4565
-23.9868
-18.4631
-15.8691
-13.3667
-9.85718
-5.06592
2.19727
8.05664
12.4817
17.395
21.2402
26.3977
30.7617
32.3181
30.6091
24.5972
18.4937
14.7705
13.6719
14.8926
15.4724
15.4114
15.1062
16.449
20.0195
20.9045
19.989
19.104
18.7378
20.5078
23.8953
26.947
27.0081
25.7263
22.5525
17.3645
13.2751
9.67407
4.48608
-0.396729
-5.37109
-8.81958
-8.81958
-7.38525
-5.43213
-2.86865
2.2583
8.3313
17.395
25.7263
29.2053
27.2217
20.9045
13.9465
8.97217
6.37817
3.41797
0.0610352
1.40381
3.57056
7.32422
10.7422
11.3831
11.6882
13.031
17.6697
23.6816
26.7944
27.1301
22.0642
14.0991
9.00269
6.40869
4.08936
0.488281
-4.85229
-9.85718
-14.4043
-16.9678
-20.1721
-22.3694
-23.0713
-21.4233
-14.6179
-7.96509
-4.48608
-5.31006
-10.2234
-14.0686
-13.3667
-10.2539
-7.90405
-8.39233
-12.5122
-17.3645
-23.8953
-30.7922
-37.7197
-44.6777
-50.2014
-53.3447
-54.1687
-53.1921
-52.4292
-50.4456
-48.8586
-47.3022
-45.8374
-45.7764
-45.4407
-44.0979
-43.1213
-42.6941
-42.3279
-41.8091
-39.5203
-37.0178
-35.2173
-33.6304
-30.6091
-27.3743
-22.583
-17.7307
-12.5427
-5.61523
0.732422
4.79126
6.86646
7.26318
7.8125
11.2
15.7166
20.0195
22.4915
21.5149
18.2495
14.4043
11.8408
13.4888
17.4255
22.9797
26.8555
30.0903
30.7617
26.6418
22.0947
17.6697
12.2986
8.3313
3.69263
-0.915527
-1.28174
5.52368
11.8408
14.3433
13.0005
13.5803
16.2354
20.7825
23.8037
22.3999
19.7754
18.7378
17.5171
15.0146
12.6343
9.12476
4.82178
-1.25122
-9.24683
-14.4958
-16.8457
-15.3503
-11.9324
-9.97925
-6.65283
-1.37329
5.43213
13.0005
18.2495
21.4844
26.5808
33.9355
42.1753
47.821
48.8586
44.9524
39.8865
34.1797
28.5645
21.3318
14.6484
10.1624
7.99561
8.72803
11.0474
13.092
14.801
17.5781
21.0266
27.0996
32.5012
36.3464
36.5295
33.1726
27.0386
19.3787
10.2539
0.88501
-6.86646
-10.2539
-13.2141
-14.4653
-15.7471
-17.7002
-18.3716
-15.686
-8.20923
-0.366211
8.88062
15.4419
16.9067
16.0217
13.8245
8.36182
1.52588
-3.72314
-8.57544
-12.6953
-18.7378
-24.4141
-31.2805
-36.8958
-38.4216
-38.1775
-34.4849
-29.9377
-25.6042
-22.8577
-21.1792
-19.5618
-17.3035
-16.9373
-17.1509
-18.1274
-20.2637
-22.8882
-26.6724
-30.2124
-31.2805
-29.48
-26.2146
-24.231
-23.3765
-23.7732
-21.8201
-17.6697
-12.4817
-8.57544
-6.16455
-3.8147
-2.89917
-3.75366
-7.26318
-11.9324
-16.2048
-18.9514
-19.3787
-19.1956
-18.6768
-17.0288
-16.2659
-14.1907
-10.5896
-6.92749
-3.75366
-1.80054
-1.37329
-0.823975
0.213623
0.305176
-1.00708
-3.38745
-6.62231
-9.85718
-13.3667
-15.625
-18.219
-19.5007
-19.7144
-19.2261
-16.2354
-9.91821
-1.12915
5.95093
10.8337
12.0544
10.8643
8.72803
6.62231
4.54712
-0.12207
-2.86865
-2.59399
-1.89209
-1.19019
-0.518799
-1.67847
-2.99072
-3.20435
-3.14331
-1.7395
1.80054
5.15747
8.97217
11.2
13.2751
15.8997
18.28
20.752
21.3013
17.7612
10.8643
1.70898
-6.46973
-10.4675
-12.8174
-15.2893
-19.5007
-22.4304
-23.6511
-25.2075
-26.5198
-25.2991
-21.698
-14.5874
-7.1106
-2.71606
-1.5564
-3.69263
-7.20215
-7.72095
-5.46265
-1.34277
3.35693
4.85229
5.34058
6.89697
10.1013
13.7329
16.9678
21.7285
25.9705
30.4871
32.7148
33.3252
31.7383
28.5339
25.5432
22.2473
20.3552
18.0969
16.0828
14.0381
12.9395
11.4441
10.498
7.96509
5.67627
7.1106
9.552
12.6038
14.3127
13.2141
11.261
9.27734
5.70679
1.2207
-3.63159
-8.27026
-11.322
-12.5427
-14.2212
-16.449
-16.7542
-18.4021
-20.2637
-19.5923
-17.4866
-12.146
-4.48608
2.99072
8.17871
11.8713
14.0991
16.7847
19.5313
22.7051
25.3906
25.9705
24.1394
22.0642
20.874
18.7683
16.9678
17.4561
21.3928
24.9329
27.771
28.656
28.1067
25.2991
24.6887
24.231
25.0244
27.9541
29.6021
27.5574
22.2168
16.1133
12.6343
10.8948
10.376
10.4065
9.67407
7.87354
5.06592
1.2207
-1.61743
-4.69971
-5.98145
-6.37817
-7.38525
-10.3149
-14.8926
-19.7449
-23.5291
-25.0549
-24.4141
-21.0571
-17.4866
-12.5122
-6.74438
-1.37329
2.65503
4.02832
4.15039
3.8147
5.88989
9.42993
10.5286
8.42285
3.08228
-4.69971
-12.3596
-19.989
-26.886
-31.5247
-31.7688
-28.1067
-23.6206
-18.9819
-16.6321
-14.4348
-11.7798
-6.04248
0.610352
7.20215
13.0615
16.9373
19.3481
20.9045
21.3623
20.2942
17.7002
13.7634
9.52148
5.00488
1.09863
-2.38037
-4.18091
-4.27246
-2.65503
0.427246
4.60815
9.18579
16.2354
24.1394
30.7312
33.5693
31.7688
24.7803
17.4866
12.2375
8.48389
5.43213
2.83813
-1.80054
-8.88062
-14.5264
-15.3198
-14.6484
-13.3362
-11.8713
-9.8877
-7.17163
-0.854492
3.50952
3.02124
0.88501
-4.48608
-9.49097
-16.3269
-22.1863
-25.238
-24.4446
-21.0876
-17.3035
-14.3738
-13.3057
-12.3596
-10.437
-7.59888
-3.60107
0.152588
2.65503
4.66919
6.22559
9.06372
12.0544
13.2141
12.085
9.06372
6.83594
4.36401
2.28882
-0.152588
-2.96021
-4.42505
-5.95093
-8.11768
-9.21631
-7.44629
-1.92261
3.08228
4.63867
1.70898
-2.74658
-4.94385
-5.49316
-3.05176
1.5564
6.7749
12.3901
15.9912
16.6321
15.0146
13.2751
13.0615
13.6719
15.2893
17.7002
22.3389
28.656
34.6069
40.0391
41.9617
40.3442
37.6892
34.8206
31.25
27.4353
23.0408
18.158
12.6648
8.75854
6.16455
3.78418
2.50244
2.04468
3.26538
6.37817
9.12476
9.49097
6.19507
1.06812
-3.75366
-6.65283
-9.61304
-11.3831
-11.6882
-12.8174
-13.2446
-15.1672
-17.1814
-18.5242
-17.6086
-15.5029
-13.0005
-9.64355
-6.40869
-4.05884
-0.762939
2.56348
6.86646
11.8408
15.9302
19.4397
21.5454
23.2239
24.5361
24.5056
23.7732
22.8577
21.2097
17.9749
17.5476
20.5383
26.1841
31.189
33.6609
34.3323
35.0342
37.2009
41.748
43.8843
42.7551
40.7104
36.8042
29.8157
24.1089
17.9749
10.6201
3.2959
-4.30298
-9.76563
-13.4888
-17.2729
-21.2402
-22.7966
-23.3765
-19.2566
-13.7634
-10.1624
-9.27734
-12.97
-19.8975
-29.9683
-37.8723
-42.8772
-44.5251
-42.6331
-39.856
-37.1094
-36.377
-36.2854
-35.4309
-32.6538
-28.1677
-24.3225
-22.2168
-20.3247
-19.3176
-19.3787
-20.1721
-22.9187
-26.1841
-29.48
-33.1726
-35.0342
-32.8674
-28.1372
-22.1863
-17.1814
-15.8386
-17.7917
-19.2566
-16.2659
-10.0098
-1.06812
9.49097
20.2942
29.8157
39.0015
43.8843
42.9077
37.7197
31.3416
25.3906
19.8669
15.6555
11.7493
6.22559
1.95313
1.52588
3.479
6.31714
6.5918
3.38745
-2.92969
-4.5166
-2.13623
4.08936
11.261
16.0217
18.5852
18.3716
16.9067
14.679
13.031
12.3901
11.7493
13.1226
12.9089
10.8337
2.44141
-5.21851
-10.5286
-11.9019
-9.85718
-11.9629
-15.3198
-16.3879
-14.9536
-10.9253
-6.65283
-3.479
-0.671387
2.0752
2.89917
0.946045
-1.25122
-2.89917
-2.44141
-0.701904
2.10571
4.42505
4.63867
3.26538
1.70898
1.09863
2.31934
4.27246
4.11987
1.95313
-1.31226
-2.28882
-2.01416
-0.427246
0.366211
-0.518799
-0.213623
1.67847
5.98145
10.5591
13.9465
17.1509
18.5852
19.4092
21.3928
22.8577
25.4822
25.4211
27.8015
27.1301
25.0244
21.5759
17.9138
16.6016
16.6016
17.395
15.625
14.0381
14.0076
14.0076
16.6626
16.2048
15.8997
16.8152
16.6626
15.4419
12.6343
6.92749
4.24194
1.92261
0.976563
1.15967
-0.946045
-4.82178
-7.14111
-6.98853
-5.40161
-2.56348
0.305176
0.427246
-1.00708
0.549316
2.83813
4.82178
4.42505
0.549316
-5.31006
-9.21631
-11.3525
-12.207
-14.1296
-14.8315
-14.0076
-13.0005
-11.4441
-10.3455
-10.0098
-9.64355
-7.41577
-3.57056
2.31934
9.30786
14.1602
15.6555
13.4583
9.58252
5.67627
0.305176
-0.946045
1.98364
5.85938
7.99561
6.80542
5.27954
5.7373
5.67627
7.59888
10.1318
11.9324
15.4419
16.7847
12.97
6.16455
-0.152588
-3.44849
-4.24194
-2.71606
-0.274658
-0.213623
-0.793457
-0.396729
0.976563
1.52588
0.88501
1.31226
2.71606
6.5918
11.7188
17.0898
21.2402
22.2168
19.4092
12.6953
3.78418
-3.96729
-6.83594
-6.80542
-6.16455
-5.40161
-6.62231
-6.98853
-5.0354
-1.58691
1.86157
5.12695
7.59888
10.1929
14.5874
20.2332
26.7029
32.5928
35.2173
34.9426
30.5481
23.8037
16.8457
11.9324
9.06372
6.16455
2.99072
-0.762939
-3.87573
-4.94385
-2.68555
1.83105
9.73511
19.8669
28.5339
34.1492
37.5366
37.6587
34.8511
31.25
31.8909
33.4778
33.9355
33.3557
27.1606
23.6511
24.4751
24.2004
23.8647
19.8975
14.5264
12.3901
7.90405
1.83105
-3.32642
-6.68335
-7.35474
-6.43921
-6.43921
-7.84302
-10.8032
-13.1226
-16.4185
-19.7449
-20.7825
-20.9045
-22.0032
-23.8037
-25.6042
-24.3225
-22.2168
-19.8059
-19.928
-23.0103
-25.0244
-25.3296
-23.5291
-23.3154
-23.4985
-24.0479
-22.583
-20.4773
-18.6462
-18.3411
-16.8152
-15.1367
-11.5051
-7.96509
-7.20215
-7.35474
-8.23975
-7.47681
-5.92041
-2.59399
-0.488281
0.183105
0
-2.2583
-4.02832
-4.30298
-3.72314
-2.7771
-1.92261
-0.457764
0.976563
1.89209
2.10571
1.61743
1.70898
2.80762
5.95093
7.38525
7.14111
4.54712
0.671387
-3.23486
-6.89697
-9.73511
-10.9253
-11.4746
-11.1389
-10.1929
-8.91113
-7.8125
-8.5144
-9.97925
-10.498
-8.60596
-4.11987
0.305176
0.549316
-3.26538
-8.02612
-11.1084
-11.322
-10.7117
-11.2915
-13.4888
-12.7563
-9.12476
-3.11279
3.9978
8.42285
11.3831
14.7095
18.7988
21.8506
25.2686
27.7405
29.6936
30.2429
28.595
25.5432
20.1416
14.4653
11.1389
10.376
11.2
13.4583
16.3269
19.3176
22.522
24.8108
25.177
24.7803
25.9705
28.9917
31.1584
31.311
28.1067
23.2239
17.0593
10.5896
3.23486
-4.42505
-7.2937
-6.86646
-3.35693
-1.0376
-1.5564
-4.24194
-6.98853
-6.98853
-3.44849
-0.549316
1.67847
3.78418
3.96729
3.84521
2.44141
-0.549316
-4.85229
-7.17163
-6.01196
-2.62451
2.80762
7.17163
8.54492
9.76563
11.0779
15.5945
20.8435
26.3977
30.6702
33.1726
33.9355
33.9355
33.0505
32.7759
32.9285
33.5693
33.7219
32.5928
29.8462
