# Supplementary material for: An adaptive singular spectrum analysis method for extracting brain rhythms of electroencephalography
Source: PeerJ. 2017 Jun 28;5:e3474. doi: 10.7717/peerj.3474 (PMC5493032; doi:10.7717/peerj.3474)
Supplement: Supplemental Information 1 — Descriptions of all the functions in the Matlab codes are as follows: EEG_SSA: The main function program func_embedding: This function is the time-delay embedding step. It maps the one-dimensional data onto a multidimensional trajectory matrix X using a sliding window. func_svd: This function is the SVD step in the SSA func_reconstruction: This function is the reconstruction stage in SSA based on the diagonal averaging step func_artifactsremoval: This function is the artifacts removal based on the grouping rule func_rhythmsextraction: This function is the alpha rhythm extraction based on the grouping rule func_EEGgenerationMPAmodel: This function is the simulation of EEG based on the MPA EEG model. [file peerj-05-3474-s001.zip › experimental EEG/raw EEG data/close9.xlsx]

## Sheet: Sheet1
119.598
121.826
127.472
133.514
136.658
138.428
144.562
150.055
156.219
158.203
157.349
156.555
155.396
152.069
145.63
140.686
139.069
138.855
140.869
141.449
139.13
139.13
141.113
143.097
143.188
144.043
144.409
145.233
148.01
147.736
145.66
145.172
142.365
134.674
122.559
104.889
88.0432
81.0242
79.2236
80.5664
81.8176
80.2002
80.1392
82.2449
82.0007
78.3997
74.4019
71.1975
69.6411
66.5283
58.8379
49.7131
41.0156
34.6375
31.7993
28.2898
26.4587
26.5198
27.1301
25.8484
23.8037
22.3694
21.9116
24.5056
27.1301
28.2898
28.5034
28.6865
27.2522
23.8953
16.6016
5.00488
-6.86646
-16.6321
-23.2239
-22.4304
-16.9373
-11.4746
-8.48389
-8.14819
-9.15527
-7.35474
-2.22778
2.7771
7.75146
14.1907
19.6838
20.5994
15.9607
3.35693
-11.9629
-23.2544
-29.9377
-31.189
-28.5034
-25.7568
-25.2075
-25.7568
-28.1982
-28.595
-26.947
-24.7192
-25.177
-25.6042
-23.9868
-18.7073
-12.7563
-10.8337
-16.6321
-29.8157
-43.7622
-56.366
-66.0706
-73.9136
-80.4138
-85.144
-87.7075
-87.9517
-89.5996
-87.616
-85.2356
-81.7871
-74.9207
-70.1294
-66.9556
-66.4368
-69.7021
-75.7751
-84.6252
-92.5293
-97.8699
-101.807
-104.858
-107.849
-111.267
-115.692
-117.767
-115.082
-111.572
-105.682
-98.4802
-94.0247
-90.3625
-86.2122
-84.4727
-85.2661
-88.5315
-93.2007
-98.3582
-103.485
-108.429
-114.166
-122.467
-129.211
-132.446
-134.491
-136.688
-140.137
-142.792
-142.456
-136.902
-129.364
-124.756
-124.634
-129.15
-135.59
-140.198
-141.876
-140.594
-137.39
-135.956
-138.367
-144.623
-152.222
-155.914
-154.999
-150.024
-144.653
-140.167
-134.857
-129.547
-125.763
-126.068
-131.561
-136.932
-139.618
-137.756
-133.423
-129.12
-127.106
-128.54
-129.547
-130.432
-128.387
-120.514
-107.666
-93.2922
-80.1697
-72.3267
-70.343
-71.228
-74.6765
-79.4373
-83.1909
-85.3577
-84.3506
-80.9631
-77.1484
-75.531
-74.8901
-74.9817
-74.3713
-68.573
-58.5327
-46.0205
-34.0881
-23.1323
-19.4092
-22.644
-28.6255
-35.0952
-38.2385
-36.0718
-34.668
-34.8816
-36.7432
-39.3677
-42.3279
-45.5017
-47.1497
-45.0439
-40.7104
-34.9731
-29.7241
-26.2451
-25.8789
-29.3884
-36.438
-43.2434
-48.645
-53.1616
-57.373
-61.7981
-63.6902
-60.9741
-56.488
-50.8728
-45.7458
-42.6331
-36.5295
-29.9377
-23.2239
-18.5242
-18.3411
-22.1558
-28.5645
-34.3933
-39.3066
-42.8772
-45.2881
-48.8892
-54.3213
-60.0891
-63.2629
-62.9883
-59.967
-57.1594
-56.1829
-56.366
-54.9622
-52.4902
-49.8047
-48.0042
-50.0793
-56.7017
-65.0024
-74.6155
-82.9468
-88.1653
-90.9424
-92.3767
-92.1631
-90.3625
-88.2568
-84.4421
-79.1931
-71.8079
-62.2253
-50.3235
-38.5132
-29.9683
-25.4822
-25.5432
-29.9683
-35.0342
-41.3208
-47.821
-54.5654
-60.2722
-63.3545
-66.04
-67.8406
-67.4438
-64.3616
-57.1899
-49.3164
-39.3066
-30.2429
-25.177
-20.2942
-20.6604
-26.6113
-33.4778
-40.6189
-48.645
-55.2979
-61.0657
-65.2771
-67.3523
-68.2068
-66.5894
-64.2395
-60.6689
-54.8096
-47.7905
-40.1306
-34.3628
-29.9988
-26.4893
-23.1018
-19.9585
-18.9819
-21.7896
-27.0386
-32.196
-33.0505
-31.7688
-27.8625
-21.4844
-12.6038
-3.479
6.13403
13.6414
19.5007
24.6277
30.9143
38.5437
44.7998
48.5535
47.8821
44.1589
39.856
35.0647
33.7524
31.0669
28.0762
24.9939
23.2239
24.5361
29.1748
32.9895
38.1775
43.5486
46.1121
47.8821
47.8821
45.4712
45.3491
48.0957
48.7366
45.3186
39.3677
33.7219
29.1748
28.7781
28.8086
27.6184
27.6489
30.4565
32.5623
33.1421
31.0669
28.3203
31.8909
39.3372
45.5627
47.1191
41.1377
31.9519
23.7732
18.3411
14.9536
13.2751
13.2141
15.3809
19.4702
24.8108
28.656
31.9519
33.8135
37.8723
44.0979
52.4597
60.0586
62.9272
59.4482
51.2695
41.748
33.6304
27.0996
20.0195
13.9771
10.8032
8.63647
9.30786
13.7329
21.759
28.5339
33.2642
35.3088
35.4614
36.0413
36.377
30.9143
20.3857
10.5591
3.41797
-0.0915527
0.0305176
-0.0305176
0.793457
2.41089
3.50952
3.63159
4.85229
7.75146
11.7493
16.51
19.2871
19.165
17.8528
15.6555
14.6179
13.7634
12.6953
12.4817
12.5122
10.8032
9.73511
7.59888
5.00488
2.74658
2.19727
2.50244
5.15747
10.3455
15.4724
19.4092
20.6909
19.7754
17.4561
14.679
12.5427
9.12476
4.5166
-0.0305176
-2.2583
-2.86865
-3.66211
-5.31006
-9.73511
-14.6179
-19.5618
-23.0408
-22.7051
-18.4937
-12.085
-6.01196
-3.20435
-3.02124
-3.17383
-1.83105
0.427246
2.50244
3.75366
3.69263
2.86865
1.70898
1.31226
1.31226
2.50244
2.99072
3.20435
4.76074
7.87354
11.6882
16.449
19.043
20.3552
22.3999
25.3601
27.71
29.5105
29.8462
28.7476
28.8391
31.0669
33.7524
35.5225
36.2549
34.2102
31.3721
33.0505
38.208
43.7927
48.8281
48.4619
44.5862
40.4663
36.1023
31.0974
24.7192
18.1885
13.5498
10.376
8.14819
5.98145
4.02832
3.08228
4.63867
6.65283
8.42285
12.3901
16.6626
22.0337
27.0386
27.4048
22.8882
15.0452
8.05664
3.20435
0.213623
-0.823975
-4.24194
-8.23975
-10.9863
-13.6108
-13.6414
-11.0168
-6.19507
1.86157
11.8408
20.2332
24.5361
23.9563
19.7449
14.4958
10.0708
6.50024
3.69263
1.58691
1.77002
2.31934
1.64795
0.457764
-1.92261
-4.05884
-4.3335
-4.02832
-3.87573
-2.96021
-0.823975
2.89917
6.68335
10.0403
9.76563
4.60815
-3.11279
-12.4817
-21.5454
-26.9775
-29.6326
-29.3579
-26.4587
-23.5596
-21.759
-21.7285
-20.5383
-15.8691
-6.98853
1.43433
6.073
7.8125
7.23267
8.69751
12.0239
13.5193
9.94873
1.95313
-9.42993
-17.7612
-18.4326
-16.2354
-14.4653
-13.7329
-16.2964
-15.625
-11.5356
-8.39233
-4.18091
-0.976563
1.37329
3.72314
4.3335
3.93677
2.96021
1.5564
-0.488281
-4.42505
-10.1013
-15.8081
-18.7988
-17.4561
-14.9536
-12.146
-9.61304
-6.28662
-0.0305176
7.44629
12.8174
14.74
15.2893
15.7166
16.6321
17.2729
15.5945
12.0544
6.83594
1.61743
-2.34985
-6.10352
-7.93457
-10.0098
-12.7869
-14.74
-18.5852
-19.7449
-18.219
-16.9373
-14.4958
-12.5122
-12.4817
-13.1531
-14.801
-16.9067
-17.4561
-18.1885
-19.9585
-23.1934
-28.0762
-31.5857
-30.8228
-27.0691
-22.9492
-19.043
-17.4561
-15.9607
-13.3972
-7.69043
-2.96021
-2.89917
-6.68335
-11.5662
-15.8997
-19.4397
-23.1018
-26.8555
-31.6772
-34.2102
-34.4849
-34.3018
-29.2053
-20.5688
-13.7634
-11.0779
-11.9019
-12.6648
-9.39941
-1.5564
3.57056
2.86865
-2.53296
-11.5356
-20.6604
-26.7639
-30.2429
-31.4636
-32.2266
-34.1187
-35.8582
-36.2854
-36.1633
-36.9873
-34.6069
-31.3416
-25.9399
-19.0125
-13.7329
-10.8643
-10.1929
-11.5967
-16.4185
-23.9563
-30.5176
-34.6069
-35.3394
-33.4473
-29.8462
-25.8179
-21.4233
-17.7002
-15.2588
-13.7024
-11.6882
-7.8125
-5.15747
-3.9978
-2.89917
-2.47192
-1.80054
-2.34985
-5.43213
-10.4675
-13.1226
-13.4277
-10.0098
-7.26318
-6.2561
-6.98853
-9.91821
-10.6812
-9.42993
-6.5918
-3.78418
-2.19727
-2.34985
-2.62451
-1.98364
-0.610352
0.244141
-0.488281
-3.26538
-7.53784
-10.6506
-11.5356
-9.06372
-5.61523
-0.640869
2.59399
4.82178
7.04956
8.02612
8.72803
9.46045
9.91821
8.66699
6.50024
3.66211
-1.43433
-5.58472
-10.0708
-15.5029
-20.5994
-23.1934
-24.2615
-23.0103
-20.4773
-18.7073
-17.395
-15.7776
-14.6484
-12.4817
-8.69751
-3.41797
0.579834
1.00708
-2.10571
-7.62939
-11.6577
-15.0146
-16.3269
-13.8855
-9.06372
-2.2583
4.27246
7.38525
7.78198
7.62939
8.91113
12.1765
15.4114
17.5476
17.0593
15.0757
14.1602
13.7634
13.4888
12.6038
10.8032
10.8643
11.2915
12.3596
10.6812
7.01904
3.57056
0.915527
2.50244
8.54492
15.5945
22.522
25.7568
25.8484
22.0337
16.3269
10.0098
4.15039
0.366211
-1.80054
-3.50952
-6.37817
-8.97217
-7.32422
-3.90625
1.2207
6.65283
11.6577
16.9678
23.407
29.1443
33.2642
35.6445
38.9404
40.6189
39.4592
38.6047
36.9873
35.8276
36.3159
34.6069
31.8604
28.6255
25.7263
24.6887
24.7498
27.4658
30.1208
32.6538
33.8745
31.7993
29.9072
29.6631
30.9753
31.3721
27.0081
18.0664
11.5662
7.59888
4.21143
-0.457764
-8.11768
-15.7776
-20.874
-19.989
-19.928
-19.9585
-19.8669
-21.7285
-22.1252
-22.7661
-22.8577
-23.1628
-23.468
-23.3459
-23.2849
-24.3225
-26.886
-28.8391
-30.3955
-31.2195
-33.2947
-36.4685
-38.1165
-36.7432
-33.9966
-28.7781
-26.1841
-25.3296
-25.7874
-25.2686
-23.0103
-19.8669
-16.1743
-12.4207
-7.1106
-0.244141
5.98145
9.49097
10.2539
9.42993
8.48389
9.46045
10.9863
9.06372
7.01904
7.32422
8.97217
13.916
17.5171
18.5547
15.4114
10.9253
8.72803
7.96509
8.20923
7.62939
3.9978
-0.518799
-4.18091
-5.43213
-6.04248
-7.93457
-11.0168
-13.9465
-14.74
-13.0615
-11.6272
-12.5122
-15.3198
-19.9585
-23.3459
-25.1465
-25.8179
-25.6042
-24.5667
-21.8201
-18.0969
-14.1602
-7.90405
1.98364
10.6812
19.1956
25.2686
27.9236
29.8767
32.135
32.8064
32.6538
30.6091
25.7874
18.1885
7.69043
-2.65503
-12.0239
-17.3035
-16.6626
-12.2681
-6.95801
-2.83813
-0.640869
0.732422
3.23486
7.35474
11.322
16.2964
20.1111
21.9727
20.7214
16.4795
11.9629
8.97217
7.26318
6.62231
6.28662
4.05884
1.31226
-1.37329
-1.70898
-1.0376
0.823975
2.38037
3.08228
4.94385
8.8501
10.6506
10.2539
8.78906
8.39233
10.9253
14.3127
14.8621
11.5967
7.01904
3.479
2.04468
1.19019
2.44141
4.66919
8.63647
14.5569
20.5078
25.9705
27.6184
27.5574
24.9329
22.583
23.6511
25.6348
25.3601
21.4539
15.3503
10.7117
6.7749
4.48608
2.44141
-1.31226
-5.76782
-8.11768
-9.85718
-8.78906
-5.46265
-1.19019
1.77002
3.84521
4.79126
7.01904
10.4675
13.2141
15.0452
14.4958
10.8948
6.5918
2.22778
-0.244141
0.0915527
3.2959
5.85938
6.80542
6.2561
6.65283
7.35474
9.09424
11.1084
12.97
16.6931
21.8506
26.062
27.4048
25.1465
19.5923
15.6555
13.6108
12.2681
11.7798
11.9629
11.8713
13.2446
13.7939
12.3291
12.5122
12.5122
12.3291
13.6414
14.6179
14.5264
15.2588
11.8103
3.14331
-6.28662
-13.0005
-12.3596
-5.5542
-1.64795
-2.41089
-6.74438
-11.9019
-9.85718
-5.98145
-6.7749
-11.3831
-17.9443
-22.4915
-23.9563
-24.0784
-26.5503
-31.0364
-34.2407
-35.0647
-33.783
-28.0762
-21.4233
-13.2751
-4.30298
3.2959
11.4441
20.1721
28.7781
34.2712
35.1868
30.1819
20.3552
10.1929
2.04468
-3.2959
-7.47681
-13.3667
-19.2871
-24.292
-24.7192
-20.9045
-16.0217
-11.6272
-7.75146
-3.78418
-0.213623
2.74658
4.02832
5.18799
8.30078
14.7095
21.0876
24.1394
23.7732
18.3716
11.3525
6.62231
2.65503
0.793457
-0.396729
-4.30298
-10.9558
-18.3716
-24.9634
-29.7852
-30.2429
-28.717
-25.6958
-21.2402
-16.6321
-12.1155
-8.20923
-5.7373
-3.96729
-3.35693
-2.83813
-1.80054
-0.762939
0.0915527
0.762939
-0.0915527
-0.518799
-0.88501
-0.518799
0.213623
1.83105
2.53296
1.95313
0.244141
-2.50244
-5.85938
-9.15527
-9.42993
-7.26318
-2.86865
0.640869
0.518799
-3.93677
-10.2539
-16.2659
-19.1345
-19.2566
-19.104
-16.8457
-13.7634
-10.1013
-7.65991
-8.23975
-10.7117
-14.0686
-16.1133
-15.8691
-15.7166
-15.6555
-16.4795
-16.7236
-15.3198
-14.3433
-12.2375
-11.8713
-11.9324
-9.76563
-4.79126
1.34277
7.32422
10.9253
11.7493
12.207
11.5967
9.73511
6.7749
1.7395
-4.82178
-10.2844
-13.092
-13.3057
-11.5051
-7.87354
-4.57764
-3.50952
-1.95313
0.0305176
2.34985
5.88989
12.3291
19.7754
24.1699
22.7661
14.2212
2.62451
-8.88062
-14.5569
-16.6931
-17.4866
-16.3269
-15.3503
-15.625
-17.0898
-18.4937
-17.5476
-13.8855
-8.42285
-3.69263
-0.549316
2.28882
3.02124
4.02832
4.11987
2.62451
-0.518799
-2.71606
-5.21851
-7.26318
-8.75854
-10.8948
-11.9934
-12.3291
-10.0403
-6.95801
-4.11987
-1.34277
1.06812
4.36401
8.88062
13.8245
17.6086
18.0359
14.1296
9.46045
4.76074
1.67847
-1.06812
-4.30298
-11.1694
-17.1814
-14.5874
-9.39941
-1.40381
5.79834
6.68335
5.49316
3.54004
2.41089
-0.0915527
-2.22778
-1.83105
1.31226
5.0354
7.35474
7.90405
4.42505
0.488281
-1.86157
0.244141
2.10571
3.23486
2.50244
0.976563
2.19727
5.18799
6.28662
4.36401
2.80762
1.15967
0.732422
-0.518799
-3.63159
-7.47681
-9.85718
-12.3901
-14.9841
-16.9373
-19.1956
-20.7825
-23.7122
-26.2756
-27.0386
-23.6816
-17.8528
-12.7563
-11.5967
-13.1531
-15.564
-14.9841
-12.9395
-10.6201
-10.5591
-12.2375
-13.4888
-14.2212
-15.564
-16.7236
-17.0898
-16.3269
-14.74
-15.9302
-16.4795
-14.679
-9.64355
-1.70898
5.70679
9.27734
6.71387
0.701904
-9.12476
-18.5852
-22.3389
-22.8577
-21.8201
-21.1182
-24.4446
-28.4119
-31.0669
-29.7852
-25.3296
-19.1345
-11.9324
-5.5542
-0.213623
2.44141
2.89917
2.01416
1.86157
4.57764
8.39233
10.3149
8.60596
4.54712
-0.152588
-4.85229
-7.72095
-6.56128
-4.02832
-4.36401
-5.0354
-7.72095
-8.69751
-5.61523
-3.84521
-7.1106
-12.6648
-17.0593
-17.0593
-14.5569
-13.3972
-15.2283
-18.0054
-17.5781
-15.9302
-12.0239
-10.498
-10.1624
-8.97217
-6.89697
-5.00488
-4.11987
-7.20215
-12.0239
-16.9678
-19.4092
-18.8293
-17.0593
-15.564
-15.9912
-16.2354
-15.1978
-14.679
-12.4207
-8.11768
-3.93677
-0.854492
1.46484
1.28174
0.213623
0.396729
0.671387
0.640869
1.67847
3.02124
2.59399
-2.0752
-9.8877
-18.5547
-22.6135
-21.698
-17.1204
-11.5051
-4.36401
1.83105
7.65991
11.0474
12.1765
13.3362
16.8762
21.637
26.5503
30.1514
31.1584
29.7241
24.6887
18.4021
13.3057
10.1013
9.91821
11.6882
12.97
14.3127
17.5476
23.8037
33.5693
44.22
51.9104
55.542
57.2815
58.4412
60.1196
60.5774
59.082
55.7251
52.2156
49.5911
47.0581
43.3044
38.269
33.0505
29.4189
29.1748
30.5481
30.6702
29.6326
30.304
30.8228
32.9285
33.5999
33.6609
35.3088
35.5225
33.4778
27.1301
18.5852
9.27734
0.793457
-8.27026
-17.2424
-25.5737
-31.5857
-35.675
-37.5977
-37.0789
-34.8206
-32.0129
-31.2195
-31.1584
-30.1819
-27.8015
-23.407
-20.6604
-19.8059
-20.2332
-23.1323
-25.5432
-26.0925
-27.1301
-27.3132
-27.832
-29.1443
-27.8625
-25.4517
-21.0876
-16.2048
-11.9019
-6.74438
-0.427246
6.50024
14.9841
22.3694
30.0903
37.6587
44.2505
50.7507
54.9011
57.0984
59.3262
62.2864
65.2466
68.2678
69.8853
70.9839
71.3196
70.5261
68.6646
64.3005
59.7534
54.5959
48.6145
43.6707
40.863
39.6118
39.093
38.3606
34.4238
29.6021
24.353
20.5383
20.0806
21.4539
24.353
29.3884
33.5388
37.2314
37.9333
34.1797
28.8086
23.3154
18.8904
14.4958
9.12476
1.80054
-6.16455
-13.2751
-18.5547
-22.9797
-27.3132
-31.8604
-34.4543
-34.1797
-31.3416
-27.8625
-26.4587
-26.2146
-28.4119
-31.0059
-33.7524
-37.4756
-39.2456
-40.7104
-41.0767
-39.9475
-37.2314
-34.79
-32.5623
-33.6609
-35.5835
-34.9426
-32.2876
-26.7944
-20.2332
-13.4583
-6.98853
-0.976563
2.34985
2.0752
0.88501
0.549316
-0.610352
-3.08228
-6.56128
-10.6506
-14.9841
-18.3716
-23.9563
-26.825
