# Supplementary material for: An adaptive singular spectrum analysis method for extracting brain rhythms of electroencephalography
Source: PeerJ. 2017 Jun 28;5:e3474. doi: 10.7717/peerj.3474 (PMC5493032; doi:10.7717/peerj.3474)
Supplement: Supplemental Information 1 — Descriptions of all the functions in the Matlab codes are as follows: EEG_SSA: The main function program func_embedding: This function is the time-delay embedding step. It maps the one-dimensional data onto a multidimensional trajectory matrix X using a sliding window. func_svd: This function is the SVD step in the SSA func_reconstruction: This function is the reconstruction stage in SSA based on the diagonal averaging step func_artifactsremoval: This function is the artifacts removal based on the grouping rule func_rhythmsextraction: This function is the alpha rhythm extraction based on the grouping rule func_EEGgenerationMPAmodel: This function is the simulation of EEG based on the MPA EEG model. [file peerj-05-3474-s001.zip › experimental EEG/raw EEG data/open1.xlsx]

## Sheet: Sheet1
-19.0613
-19.5129
-17.926
-14.8865
-11.969
-11.4685
-11.3586
-10.6445
-8.63647
-5.85938
-3.75366
-1.46484
-1.87378
-2.45361
-4.00391
-7.24487
-10.5896
-11.4563
-10.2844
-6.58569
-1.86157
1.47095
3.28369
4.8645
5.34668
4.95605
4.43726
3.90015
4.13208
5.65796
6.16455
4.32129
2.948
1.17798
-0.128174
-0.701904
-1.13525
-1.16577
0.408936
3.55835
5.81055
6.50635
6.073
5.40771
4.61426
3.6499
2.28882
-0.164795
-1.61743
-1.98364
-2.19727
-2.52075
-4.05884
-5.53589
-6.90918
-6.7749
-5.76172
-3.66211
-2.32544
-1.98364
-1.9165
-2.54517
-2.51465
-2.59399
-2.21558
-1.5686
-1.57471
-2.6062
-5.09033
-6.5979
-6.21338
-5.52979
-5.75562
-7.14111
-8.81348
-7.55615
-5.10864
-2.91748
-1.81885
-2.05078
-1.12305
-0.921631
-1.27563
-2.20947
-4.57153
-5.33447
-3.27148
0.0305176
3.74146
5.12695
3.03955
-0.183105
-2.70386
-3.71094
-4.83398
-5.21851
-8.41675
-11.5784
-12.2253
-10.8643
-7.95288
-4.40063
-2.92358
-2.39868
-1.58691
-0.494385
1.45264
3.03955
4.79126
5.00488
3.9917
2.75269
2.55127
4.37012
7.73315
9.48486
9.36279
7.31812
5.02319
4.94995
6.92749
8.70972
8.8501
7.54395
6.2439
6.28052
6.073
5.07813
3.27759
1.20239
-1.85547
-4.94385
-9.19189
-10.8337
-7.2876
-2.33765
2.12402
2.771
0.372314
-1.0498
-0.10376
1.32446
2.23389
1.49536
-0.408936
-2.64282
-4.15649
-3.89404
-2.45972
-0.88501
1.81274
4.09546
5.68237
6.12183
4.40063
0.805664
-2.0874
-3.10669
-1.81885
0.732422
2.87476
4.35791
4.6875
4.52271
5.43213
6.38428
6.68945
7.34863
7.09839
6.31104
7.37915
8.08105
8.99658
10.2234
10.4553
10.4736
11.5845
11.9568
12.4268
13.4399
13.208
12.0789
10.4675
7.37915
4.74243
4.07715
4.05884
3.9917
4.57153
5.7373
8.56934
11.4014
12.6587
14.1602
14.7217
14.2273
13.6353
13.2507
12.8906
12.9883
13.6292
12.3474
9.10645
7.18994
5.63354
4.08936
3.91846
3.67432
3.70483
3.33862
2.96021
1.96533
1.08032
1.50757
2.64893
3.58276
3.90015
2.54517
1.97144
2.86255
5.05371
7.32422
8.66089
8.3252
7.01294
7.04346
9.16748
10.2295
10.6323
9.12476
5.63354
2.47192
1.55029
0.775146
-1.11084
-2.68555
-4.63257
-6.73828
-7.42798
-7.80029
-8.13599
-7.06177
-5.67017
-5.5481
-8.24585
-11.8164
-14.8804
-15.625
-14.6545
-14.1663
-14.8376
-14.8682
-13.9282
-10.8643
-7.18384
-5.99976
-5.93872
-6.38428
-5.22461
-2.47803
0.952148
2.88086
1.30005
-3.69873
-10.9192
-16.7297
-20.3552
-20.1233
-19.1956
-18.7378
-18.8293
-18.2983
-18.0237
-18.158
-19.1406
-20.2209
-20.8984
-19.2932
-17.9749
-17.4377
-15.2527
-12.6099
-10.0891
-7.49512
-5.82275
-4.3457
-1.06201
2.2583
4.80957
4.84619
3.69263
2.63062
1.06812
0.305176
-0.701904
-1.96533
-4.36401
-5.78003
-5.11475
-2.98462
1.42822
3.85132
3.10059
0.958252
-1.54419
-1.46484
-0.213623
1.77002
3.78418
5.3894
6.46362
7.21436
7.9895
9.90601
11.8652
13.2935
13.8245
12.6282
11.9873
12.2009
12.8357
12.9883
13.5559
13.7756
14.1235
12.9211
8.97217
3.14331
-2.36816
-4.79126
-5.11475
-4.57764
-4.54102
-4.47388
-4.44946
-2.65503
-1.12915
0.012207
-0.0854492
0.585938
2.63672
4.01611
6.31104
8.14819
8.35571
8.14819
7.44629
5.82886
4.95605
5.40161
7.05566
8.19092
8.66699
9.16748
8.31909
7.03735
5.47485
3.42407
1.95313
2.05688
2.76489
3.95508
6.2561
8.03833
8.78296
7.87964
4.58374
0.592041
-1.09863
-0.946045
-0.445557
-0.292969
-2.69775
-5.45654
-7.67822
-9.3811
-10.6567
-12.3779
-13.1897
-12.7869
-10.5286
-8.5144
-7.22046
-7.94678
-9.96094
-11.0413
-10.9497
-9.8938
-8.5022
-8.94165
-9.74121
-9.93652
-9.52759
-8.83179
-7.45239
-4.73633
-1.62354
0.0488281
-0.714111
-4.41895
-8.17871
-10.6323
-11.3098
-10.1501
-7.86743
-4.75464
-0.683594
0.311279
-1.45264
-2.74048
-2.89307
-0.921631
3.28369
7.1228
9.16138
10.0586
9.08203
6.98853
4.46167
1.42212
-1.0437
-1.15967
-0.299072
1.44653
0.933838
0.384521
-0.817871
-1.98364
-2.37427
-3.479
-4.49829
-3.69873
-1.87378
-1.02539
-1.5625
-3.71094
-6.20728
-7.88574
-8.8623
-9.80835
-9.53369
-9.18579
-8.87451
-8.78296
-8.27637
-9.31396
-11.3586
-12.4329
-13.0188
-12.7014
-11.4441
-9.60693
-7.77588
-5.45654
-1.30615
1.62354
2.41089
2.4231
1.28784
0.732422
1.06201
2.70996
4.84619
6.74438
8.54492
8.98438
7.77588
6.604
4.73633
3.60107
2.27051
-0.0183105
-1.94092
-3.11279
-3.93677
-4.58984
-5.99365
-7.15332
-8.08105
-8.5083
-9.50928
-10.5042
-11.7554
-11.615
-10.5957
-9.95483
-8.86841
-8.78906
-9.28345
-10.083
-10.5896
-10.5469
-8.83789
-6.16455
-3.94287
-3.34473
-5.2063
-9.46655
-12.9883
-12.8052
-9.13696
-5.26733
-3.69263
-5.52979
-6.7749
-6.28052
-4.44946
-3.4668
-3.90015
-4.41284
-4.38843
-3.59497
-4.58374
-4.97437
-4.64478
-3.44849
-1.41602
-0.964355
-2.36816
-4.73022
-7.37915
-8.73413
-7.25098
-3.72314
-0.805664
-0.286865
-2.0752
-4.59595
-6.28662
-5.68237
-4.8645
-4.75464
-5.65796
-7.6416
-10.3088
-11.9263
-11.1572
-9.76563
-8.44116
-8.80737
-10.4065
-11.9202
-11.6455
-10.7849
-10.6506
-10.9131
-12.0422
-12.738
-13.739
-15.9119
-17.5049
-18.5669
-18.9209
-17.9626
-17.6331
-18.5547
-19.2261
-18.8904
-16.1743
-12.5732
-8.37402
-4.84009
-2.99072
-0.140381
2.9541
5.5542
5.84717
3.07007
-1.82495
-5.67017
-6.18896
-2.79541
0.494385
3.4668
4.43115
4.67529
5.83496
7.57446
8.45947
7.33643
5.86548
6.09741
7.71484
9.61304
9.55811
9.04541
7.23877
7.33032
7.69653
6.51245
4.63867
3.13721
2.28271
1.53809
1.24512
1.26953
1.62354
1.00708
-1.37329
-3.97949
-6.40259
-6.06079
-2.36816
0.476074
2.06909
2.2522
2.97852
3.93677
4.64478
4.5166
3.79639
3.88794
5.21851
6.37207
5.86548
3.72314
1.80054
1.61743
3.26538
5.35889
6.04248
4.95605
2.2583
0.921631
2.35596
4.93164
6.66504
5.91431
2.27661
-1.28174
-2.72217
-1.29395
0.311279
2.30713
1.61743
-0.665283
-1.54419
-1.9104
-1.3855
-1.28784
-1.58691
-3.28369
-4.44336
-5.98755
-7.15332
-7.23267
-7.17163
-5.40161
-3.97339
-3.71094
-3.9978
-5.92041
-7.57446
-8.61206
-7.36694
-5.52979
-3.53394
-2.34985
-2.23999
-2.36206
-1.99585
-1.25732
-0.170898
0.427246
-0.531006
-1.66016
-1.98364
0.012207
3.72925
7.13501
7.89795
6.32935
4.00391
4.81567
7.97119
12.1704
15.0269
14.6973
11.322
6.91528
4.85229
4.15649
5.7251
6.81763
7.26318
7.78809
7.86743
7.94678
6.20728
3.58887
1.86768
3.58887
6.98242
9.44824
7.76978
3.21045
-2.04468
-5.07813
-5.76172
-5.85938
-6.36597
-7.03735
-6.9519
-7.38525
-7.86743
-9.00879
-9.47876
-8.20923
-7.21436
-5.65186
-4.67529
-5.11475
-5.35889
-5.46875
-5.2124
-4.32129
-1.97754
-0.695801
-0.762939
-0.622559
-1.3855
-3.66821
-5.0293
-5.42603
-4.09546
-0.476074
3.49121
4.05884
2.67944
0.543213
0.109863
0.689697
1.23901
2.59399
3.65601
4.31519
5.91431
6.67114
5.95703
4.73633
2.30713
-1.33667
-4.22363
-4.10156
-2.14844
0.817871
1.69067
0.10376
-2.92969
-5.95093
-7.84302
-8.63647
-8.1543
-6.34766
-3.83911
-0.952148
-0.866699
-0.994873
-2.73438
-5.0293
-5.27344
-4.3335
-1.75171
-0.335693
-0.982666
-3.88794
-6.91528
-6.88477
-3.83301
-0.231934
1.2085
0.866699
-1.14746
-1.7395
-0.43335
0.714111
2.50854
3.74756
4.93164
6.48804
5.97534
3.36304
-0.720215
-4.57764
-6.31714
-5.01709
-1.76392
2.37427
6.98242
10.6384
10.9131
9.38721
5.7373
2.86255
1.33667
1.59302
0.445557
-1.51367
-1.54419
-0.537109
-0.701904
-2.2522
-5.50537
-8.72192
-9.06372
-7.39136
-6.53687
-8.00781
-8.99048
-9.35669
-8.05054
-6.20728
-4.3396
-1.30615
0.842285
0.952148
0.579834
-0.738525
-1.25122
0.0671387
-0.610352
-1.31836
-1.48315
-0.799561
-0.0976563
-1.2146
-3.8147
-5.28564
-6.51855
-6.53687
-6.69556
-7.06787
-5.3833
-2.96631
-0.738525
0.823975
0.744629
-0.683594
-2.11792
-1.2085
1.44653
4.80347
5.31006
2.61841
-1.51978
-4.05884
-3.19824
-1.42822
-1.34277
-1.46484
-2.52686
-2.70386
-3.54614
-4.46167
-5.18188
-4.80957
-3.72314
-2.90527
-3.8269
-5.51758
-6.43311
-6.98853
-7.36694
-7.34253
-5.39551
-3.125
-0.341797
-0.10376
-2.67334
-6.31714
-6.57349
-2.91748
1.64185
4.91943
3.96729
0.994873
-0.0549316
1.64185
4.63257
5.82275
5.32837
3.85132
4.1626
4.88281
5.59692
5.28564
3.93066
1.92871
2.16064
3.69873
6.53076
9.57031
10.73
9.38721
8.87451
7.59277
5.83496
4.79126
3.97339
5.29785
6.17676
6.28052
4.38843
-0.317383
-4.07104
-7.26318
-8.48999
-8.58765
-8.21533
-8.46558
-9.60083
-11.3953
-13.4583
-15.8752
-17.5171
-17.6514
-16.2354
-14.0076
-13.4033
-14.624
-17.0593
-18.0237
-16.5283
-12.4146
-8.61816
-7.53174
-8.3374
-9.99756
-10.4858
-6.7627
-2.35596
0.598145
1.80054
1.48315
0.90332
3.08228
4.41895
4.29077
2.28882
-0.55542
-1.66626
-0.585938
1.96533
6.20117
10.6018
14.502
17.7856
18.158
16.3879
13.7634
11.9873
11.2488
11.3708
10.4614
9.26514
8.64258
9.19189
10.8032
11.6211
9.96094
6.75049
4.07715
1.31226
-1.00098
-2.80151
-3.76587
-3.69873
-2.67334
-2.64282
-3.50342
-3.63159
-4.13208
-4.62036
-5.7373
-7.24487
-8.83179
-9.57031
-10.6567
-12.2253
-13.2263
-12.9822
-10.9497
-7.58667
-5.25513
-3.07617
-2.79541
-3.71094
-4.21143
-4.40063
-3.96729
-1.2085
1.47095
3.78418
4.94385
3.05176
-0.512695
-3.21655
-3.54004
-3.39355
-2.47192
-2.39868
-3.63159
-4.22363
-2.80762
-1.92871
-0.665283
-0.842285
-1.18408
-0.518799
-0.415039
-1.55029
-1.46484
-1.11694
-1.3855
-0.524902
-1.01929
-4.09546
-6.23779
-6.43311
-6.04248
-3.32642
-2.91748
-4.21143
-7.62939
-11.7615
-12.7441
-11.9263
-9.08203
-5.7251
-4.03442
-4.82788
-6.43921
-8.64258
-8.93555
-7.84912
-7.48901
-7.69043
-7.10449
-4.3457
0.421143
3.90625
5.7373
4.82178
0.634766
-3.83301
-7.71484
-10.6079
-10.8215
-9.61914
-8.17261
-7.34863
-6.97021
-9.62524
-12.8906
-16.0461
-16.9861
-16.0706
-13.4399
-12.2314
-13.0127
-13.9221
-13.7878
-13.1409
-12.0239
-12.5854
-14.856
-18.5547
-19.8975
-19.7021
-18.9209
-17.3096
-16.8884
-17.5293
-18.6523
-22.3145
-27.063
-31.0669
-32.9407
-31.7627
-29.3579
-28.2654
-28.772
-29.0405
-29.5349
-28.8574
-27.0691
-25.4822
-23.6389
-22.4365
-21.405
-21.1487
-21.405
-22.9126
-23.9685
-23.6023
-21.9543
-18.9209
-15.6677
-13.7878
-14.8865
-16.5833
-19.6228
-21.5759
-21.698
-22.2229
-21.9543
-22.2107
-23.0164
-22.4609
-22.3877
-21.8872
-20.8008
-20.0806
-19.043
-19.3298
-19.1101
-18.6951
-17.5537
-15.4968
-12.6404
-9.24072
-5.35889
-1.18408
0.439453
0.0976563
-1.95313
-5.71899
-8.8623
-11.4136
-13.1042
-13.7085
-13.1653
-12.8418
-12.5427
-13.916
-15.9363
-17.4744
-19.1101
-20.4407
-21.698
-22.8149
-21.3013
-18.158
-13.9343
-10.3577
-9.74121
-10.3088
-11.1694
-11.5479
-10.3577
-7.58057
-5.3772
-3.72925
-2.80151
-2.86255
-1.67236
-0.317383
0.0305176
1.00708
1.09253
1.5564
2.33765
2.00806
0.439453
0.012207
1.17188
4.00391
6.84814
6.85425
4.65088
2.4292
1.94092
3.02734
4.79126
5.50537
5.71289
5.80444
6.06079
6.17065
6.10962
5.92651
5.10864
5.35889
7.27539
9.25903
11.7737
13.3118
12.6099
11.0046
8.99048
5.76172
2.01416
-1.11084
-3.18604
-4.43726
-4.49219
-5.43213
-7.33643
-10.0952
-12.3352
-13.3362
-13.5986
-12.6648
-11.0229
-9.03931
-6.44531
-4.6814
-4.69971
-5.74341
-6.427
-7.39746
-6.9458
-5.35278
-3.55835
-1.20239
-0.286865
-1.42822
-3.10059
-3.89404
-1.48926
1.92261
6.71997
11.2061
13.3057
13.7024
12.6038
9.77173
7.14111
3.93677
1.16577
0.439453
2.30103
5.05981
7.82471
8.75854
6.81152
5.15137
4.49829
4.54712
5.05981
7.04346
7.31812
7.22046
7.65381
7.57446
7.26929
7.06787
7.15942
6.28662
5.26123
4.8584
1.30615
-2.34375
-5.18188
-6.03638
-5.60913
-5.0354
-6.63452
-9.3811
-11.0657
-11.5601
-10.6812
-8.75854
-7.22046
-6.073
-6.53076
-9.85718
-13.8367
-17.7368
-18.8904
-18.6218
-18.0359
-17.1387
-14.7095
-11.9934
-9.46045
-10.1563
-13.208
-16.4001
-16.8396
-15.3809
-12.3474
-10.376
-9.47266
-8.22754
-8.77075
-10.4553
-12.6709
-14.0198
-12.9028
-10.4614
-9.05762
-10.1074
-11.3342
-10.3577
-6.5979
-2.36816
-2.17896
-6.03638
-11.8896
-16.3879
-17.0593
-15.9302
-14.8865
-13.2629
-10.6018
-7.8125
-7.72705
-10.1624
-14.7949
-17.8711
-17.5964
-15.2222
-13.8306
-13.2568
-12.4146
-10.8765
-9.16138
-7.45239
-7.30591
-6.87866
-5.44434
-2.86865
1.11084
3.6499
4.48608
4.49219
3.23486
1.98975
1.37939
0.854492
-0.0793457
-0.195313
-1.01929
-3.49731
-6.40259
-8.1543
-7.30591
-4.01001
0.219727
2.67944
2.88696
1.30615
-0.341797
-1.86157
-3.46069
-3.80859
-5.45654
-5.95093
-6.00586
-4.43726
-1.69067
0.848389
3.63159
4.65088
4.04663
3.03345
2.7832
3.54004
5.49927
6.54907
6.26831
6.03027
5.96313
5.87769
4.76685
1.78833
-2.15454
-5.71289
-9.33228
-11.9019
-12.8418
-13.2874
-12.4451
-12.7991
-13.324
-14.6118
-14.0991
-12.5549
-10.8826
-8.59375
-5.62134
-2.03247
2.45361
5.87158
5.87158
4.15649
3.10669
2.4231
1.87988
1.00098
-0.915527
-0.958252
1.88599
4.74854
6.73828
6.10352
3.86353
1.79443
1.09863
0.408936
0.445557
0.823975
1.47095
1.50757
1.53198
2.58179
3.43628
3.76587
2.40479
0.933838
0.408936
2.49634
6.20728
8.88672
9.80835
8.8562
6.57959
5.29175
4.31519
3.42407
3.23486
2.33154
0.695801
-0.317383
0.518799
2.36206
5.14526
6.98242
7.32422
6.43311
3.24097
-0.769043
-3.80859
-4.79126
-3.37524
-1.52588
-1.17798
-2.70386
-3.91235
-3.26538
-2.93579
-2.39868
-1.69678
-2.18506
-2.34375
-2.28882
-2.93579
-2.2583
-1.64185
-1.45264
-2.72827
-4.02222
-4.25415
-2.72827
-1.82495
-2.45972
-5.88989
-8.11768
-8.54492
-7.78198
-6.20117
-5.40771
-5.99365
-6.84204
-5.75562
-4.63867
-3.58276
-3.41187
-4.29077
-4.55322
-3.01514
-0.701904
1.89209
3.24097
2.24609
1.42822
-0.866699
-2.36206
-1.96533
-0.701904
1.99585
3.22266
3.53394
3.74756
3.42407
3.80249
3.27148
1.25122
-1.0437
-3.09448
-4.13208
-4.40063
-5.18188
-5.29785
-5.24292
-3.07007
0.268555
4.02832
7.31812
9.61914
10.4248
9.94873
9.17969
8.57544
8.47778
8.23364
6.64063
3.97339
3.55225
4.1626
6.15234
8.39844
8.47778
5.32227
0.256348
-5.39551
-8.44116
-5.77393
0.823975
7.30591
10.2295
9.48486
4.62036
0.280762
-2.17896
-0.836182
3.41797
7.07397
8.70972
7.26929
4.41284
3.14331
3.36304
3.83911
4.15649
3.57056
2.62451
2.30103
3.6377
5.28564
7.01904
8.80737
9.75952
10.3027
11.1145
11.2671
10.3699
8.82568
6.66504
5.01099
3.9856
3.00293
2.09961
-0.195313
-2.66724
-3.18604
-2.91138
-1.00098
0.476074
-0.628662
-3.35083
-6.16455
-7.18994
-5.31006
-1.99585
1.08032
1.67847
-0.0915527
-2.75879
-5.10864
-5.18799
-3.2959
-2.01416
-3.05176
-6.427
-10.0647
-11.8164
-10.8582
-9.98535
-10.907
-14.3799
-16.8945
-17.6331
-15.5457
-11.9324
-9.93042
-9.29565
-10.5469
-12.207
-13.9465
-15.1184
-15.9607
-15.1794
-11.6699
-6.78711
-1.53809
2.49023
4.13208
2.73438
