# Supplementary material for: An adaptive singular spectrum analysis method for extracting brain rhythms of electroencephalography
Source: PeerJ. 2017 Jun 28;5:e3474. doi: 10.7717/peerj.3474 (PMC5493032; doi:10.7717/peerj.3474)
Supplement: Supplemental Information 1 — Descriptions of all the functions in the Matlab codes are as follows: EEG_SSA: The main function program func_embedding: This function is the time-delay embedding step. It maps the one-dimensional data onto a multidimensional trajectory matrix X using a sliding window. func_svd: This function is the SVD step in the SSA func_reconstruction: This function is the reconstruction stage in SSA based on the diagonal averaging step func_artifactsremoval: This function is the artifacts removal based on the grouping rule func_rhythmsextraction: This function is the alpha rhythm extraction based on the grouping rule func_EEGgenerationMPAmodel: This function is the simulation of EEG based on the MPA EEG model. [file peerj-05-3474-s001.zip › experimental EEG/raw EEG data/open10.xlsx]

## Sheet: Sheet1
-12.7563
-11.7798
-13.6169
-14.502
-15.6677
-14.0381
-10.8093
-5.81665
0.543213
6.7688
16.6199
21.0999
28.6316
31.7871
36.4624
34.2773
37.2375
37.8662
40.9424
39.1174
42.1021
43.7439
49.8047
48.4863
51.77
50.7813
52.417
48.9258
47.5769
39.9597
37.0361
33.0444
29.7058
21.051
15.6433
11.6638
9.17969
6.54297
6.51245
6.427
7.83081
8.25806
10.7239
10.1074
9.50317
5.19409
-3.39355
-11.4319
-20.6909
-22.9065
-29.1748
-35.0464
-39.6851
-36.2549
-28.1433
-16.2476
-7.33032
-3.32642
1.2085
5.0354
8.1604
7.50732
6.73218
4.88892
3.55225
2.02026
-3.54004
-8.54492
-6.71997
-2.61841
3.21045
4.19312
-1.82495
-9.41162
-23.4863
-36.2122
-46.6248
-45.874
-48.645
-52.7039
-62.6526
-63.3606
-71.7834
-74.4751
-81.5491
-78.0212
-84.2224
-90.9424
-101.569
-98.2239
-91.8701
-72.6318
-63.1897
-59.0332
-64.5081
-66.9067
-74.1028
-72.2778
-74.5178
-70.4834
-71.4966
-67.1753
-62.2253
-47.2046
-39.093
-34.5825
-33.49
-27.5146
-25.0854
-22.3755
-22.5037
-17.749
-11.0718
-3.61328
8.34961
16.4368
30.304
37.3901
40.6677
34.1431
22.6868
8.5083
-2.948
-8.31299
-10.2295
-8.39844
-5.05981
-1.48926
0.372314
0.323486
-3.22876
-8.82568
-16.7297
-20.6604
-34.3994
-49.3164
-64.5569
-64.093
-65.6433
-61.9385
-62.9333
-58.5632
-55.6091
-47.4243
-46.1914
-43.6035
-44.7266
-39.7156
-35.6812
-30.0415
-21.6003
-10.3638
-4.10156
-3.61328
-7.13501
-9.76563
-12.5732
-12.5427
-13.9404
-12.5854
-11.2244
-8.05664
-3.24097
2.16064
12.8845
20.7581
28.4546
26.8372
22.4609
14.9963
8.21533
2.80151
-2.88696
-5.93872
-7.40356
-6.71997
-6.62231
-5.40771
-3.93677
-2.56958
-1.31836
-1.86768
-5.76172
-9.86328
-13.1836
-12.6953
-15.1184
-20.2576
-27.301
-29.834
-34.6497
-37.8784
-45.0134
-45.5383
-51.4099
-53.2227
-56.3904
-52.6794
-50.5371
-43.8721
-43.1885
-40.6494
-41.8091
-39.386
-39.8621
-37.4023
-35.9863
-28.6377
-22.7478
-16.5649
-7.78198
2.14233
14.0686
21.4233
27.2156
26.3
25.7507
22.5342
24.2676
23.6755
29.6204
33.7646
39.0381
37.085
36.9629
35.5652
38.562
37.5488
37.7625
29.4556
22.3816
15.0269
6.40869
-1.40991
-10.5469
-15.2649
-18.5059
-16.2964
-13.6353
-9.68018
-8.5022
-8.91724
-16.4124
-23.0957
-29.7729
-29.3579
-30.0415
-29.0344
-31.1096
-29.4067
-31.0364
-31.2317
-35.7361
-35.6873
-40.8691
-43.9819
-49.7375
-47.29
-43.0725
-31.311
-23.1934
-18.634
-17.1631
-11.9263
-6.70776
-2.44751
0.378418
1.27563
0.811768
0.823975
2.06299
2.17285
3.06396
2.51465
1.00708
0.708008
2.72217
4.65698
7.48901
7.1106
5.21851
3.08228
2.67944
2.75879
6.18286
7.97119
10.6262
10.2173
7.71484
5.85938
7.18384
7.15332
9.50317
8.17261
3.65601
-0.262451
-0.579834
1.65405
5.63354
6.81152
7.69653
8.36792
13.2385
14.624
16.2659
14.624
14.8926
13.3423
15.1184
14.2395
13.3118
11.2122
12.915
12.7808
12.2986
9.64355
10.0586
12.5427
20.3857
22.7173
23.9258
18.866
13.1409
7.70264
3.96118
2.19116
3.38745
4.54102
7.01904
8.12988
11.3098
12.5244
18.4998
21.3745
22.9248
19.7632
18.2312
14.325
12.738
9.66187
7.79419
5.67627
3.36914
1.14746
-1.80054
-3.6377
-4.36401
-3.6438
-2.71606
-1.30005
0.787354
1.83716
3.45459
3.97339
3.9978
3.03955
2.32544
1.54419
0.0244141
-1.62964
-2.62451
-2.0813
-2.16064
-2.67944
-3.33862
-2.56958
1.79443
6.20117
15.5762
23.3154
31.2744
30.4871
29.2053
23.2483
17.3767
12.1277
6.427
2.28882
3.00293
5.07813
11.3953
14.6973
17.0227
15.0696
11.9446
8.89893
9.64355
9.68018
10.5652
8.22754
3.24097
-1.2207
-3.74146
-4.60205
-6.54297
-7.87354
-9.34448
-8.05054
-7.06177
-5.62744
-3.15552
-0.915527
2.70386
4.47388
4.25415
3.26538
3.03955
3.57056
6.52466
8.24585
9.32617
8.08105
8.8501
8.37402
8.97217
7.15332
4.37622
2.61841
5.56641
7.18384
9.43604
8.26416
6.20117
3.69263
2.58789
2.14233
-0.140381
-1.97754
-2.20337
-0.500488
3.6438
5.06592
4.76685
2.7771
-1.70288
-4.32129
-4.02222
-2.57568
0.0976563
1.06201
2.2644
1.78223
-0.769043
-4.08936
-8.86841
-8.90503
-6.19507
-2.72217
0.762939
2.0752
3.24707
4.05884
8.13599
9.729
10.2539
8.3313
6.15234
4.77905
5.32837
5.57861
6.15234
5.41382
5.62744
4.63257
3.32031
1.3855
-2.14233
-4.64478
-5.81665
-4.6875
-2.13013
0.0183105
2.85645
5.40771
7.59888
7.9834
9.96094
9.23462
8.34961
6.31714
7.70874
9.06372
14.3433
15.5579
15.8142
12.5183
10.7544
8.40454
8.38623
7.92236
9.81445
9.48486
10.5591
9.53369
7.17163
4.18701
2.10571
1.12305
0.311279
-1.87378
-3.9856
-4.85229
-5.91431
-6.4209
-7.00073
-6.57349
-5.87158
-3.93677
-0.323486
3.41187
10.0647
12.3901
13.6536
11.0168
9.7229
8.81958
12.2437
15.6799
20.1172
18.7439
16.5588
11.7371
7.53784
5.42603
7.34863
8.62427
11.6699
11.7432
13.5437
15.7166
18.8171
17.9077
17.0166
12.9578
10.0098
7.55005
5.79834
3.24097
-1.92871
-7.34863
-13.3057
-14.978
-17.9749
-18.0542
-17.7429
-15.5762
-16.2415
-15.7593
-17.5781
-16.4246
-16.5466
-15.155
-16.0278
-14.7827
-16.51
-19.2871
-24.9939
-25.8789
-27.0752
-24.585
-23.2727
-21.0449
-21.5881
-19.3481
-20.1538
-19.1406
-21.7163
-23.9624
-27.7771
-26.6541
-28.4546
-29.9927
-34.3445
-34.1858
-36.4807
-35.9802
-37.8357
-36.0046
-37.9517
-37.384
-40.8325
-39.6851
-41.803
-41.156
-42.2241
-39.5935
-39.502
-35.2661
-33.2336
-30.3345
-30.4749
-26.0864
-22.8821
-18.7134
-13.2751
-7.40356
-5.42603
-5.16968
-6.32935
-4.97437
-1.54419
1.57471
2.89917
2.30713
1.12915
0.115967
-0.756836
-2.24609
-3.54004
-4.14429
-6.65894
-7.00073
-4.45557
-1.55029
2.39868
3.69873
5.70679
6.95801
11.7676
13.4583
15.6555
15.0085
16.2537
14.9536
15.3564
14.8193
18.0359
18.4204
20.9595
19.2932
17.926
14.8376
15.2344
13.1592
9.94873
4.74243
-1.26343
-4.09546
-5.3833
-6.5979
-9.23462
-10.9619
-15.7349
-19.1345
-23.2178
-22.3694
-23.0164
-20.4956
-17.7612
-14.6606
-13.562
-12.3352
-10.614
-8.80737
-6.23169
-3.46069
-1.5686
1.29395
9.021
13.6536
18.4814
17.3645
14.679
11.2793
13.4705
15.8081
21.5576
21.9604
22.7417
19.8486
19.7449
17.5964
19.3726
20.6116
24.6216
24.5239
27.9175
28.7048
31.3354
29.5288
33.3435
37.0422
44.8242
44.7632
48.6633
49.9451
57.2205
55.8533
60.6995
60.022
63.208
59.4788
62.5061
62.3352
68.5547
66.4429
70.4712
70.7703
75.4456
72.3267
74.0234
68.9514
69.2749
65.5884
67.0227
60.9497
58.429
53.772
52.3132
43.0115
39.0625
35.4065
37.2314
35.4553
39.7217
38.4094
39.2273
33.6609
28.4973
23.7793
24.7192
24.3896
26.5991
24.9268
24.4202
22.876
25.2991
25.5249
31.4026
36.2793
45.2637
45.6177
54.7668
65.4358
79.6753
78.54
85.3088
91.4063
103.32
100.97
104.999
105.365
113.403
110.4
115.363
115.887
124.438
121.326
125.916
124.396
130.469
126.648
131.519
131.665
138.568
135.046
139.911
138.501
143.774
139.917
140.686
133.575
135.474
132.196
134.937
124.457
122.253
117.389
118.939
106.073
98.4619
92.0898
91.5894
80.5054
77.6733
73.8953
72.0825
56.6956
46.6736
40.4785
39.3799
32.074
27.2339
23.6084
24.7131
22.3145
21.1487
17.9321
19.3726
19.0186
21.3867
19.6106
15.1611
8.07495
0.915527
-3.479
-6.65283
-7.82471
-11.1755
-13.623
-17.6025
-18.1641
-25.1465
-35.2539
-49.115
-51.5015
-64.7949
-86.0657
-110.077
-110.321
-116.705
-124.768
-137.836
-135.193
-137.372
-137.25
-144.214
-141.699
-145.825
-147.565
-155.811
-153.51
-155.396
-149.524
-150.97
-147.614
-151.147
-149.335
-154.028
-151.233
-152.155
-141.113
-138.434
-134.326
-138.812
-135.022
-137.25
-133.441
-134.698
-126.135
-125.269
-121.35
-123.224
-115.588
-114.099
-110.083
-113.104
-106.622
-107.031
-103.094
-105.493
-97.0642
-94.873
-89.9963
-90.1001
-81.3599
-79.5044
-75.824
-82.7271
-87.0056
-96.3501
-93.9148
-95.7336
-90.1672
-90.448
-86.1877
-84.8328
-75
-71.0754
-67.1082
-70.4285
-67.511
-69.043
-66.0522
-71.2952
-72.6624
-77.5452
-74.4934
-75.1648
-70.7458
-72.4915
-69.6289
-67.1753
-58.5938
-57.3303
-55.0049
-60.2539
-61.7554
-67.3645
-65.448
-71.8323
-73.5779
-76.0559
-70.9839
-64.0442
-49.3103
-40.9241
-37.1582
-38.9954
-36.5234
-35.8337
-33.6609
-37.5854
-39.7339
-41.1926
-37.7869
-34.3201
-30.1758
-33.7952
-35.2966
-39.0198
-36.5906
-33.844
-30.1086
-31.8359
-33.7219
-39.8865
-40.6006
-46.5393
-50.5493
-55.6702
-52.8809
-52.7832
-49.5178
-52.771
-51.8372
-57.4097
-59.5886
-63.1958
-59.8816
-58.6609
-54.187
-56.012
-54.4678
-56.7078
-52.7588
-50.9155
-46.4783
-48.0896
-46.5576
-47.406
-45.4163
-47.5647
-48.3032
-55.8899
-56.0791
-57.605
-53.6682
-51.9836
-48.4314
-49.7742
-46.4233
-45.2393
-41.6016
-40.448
-36.0107
-36.9629
-36.2854
-42.9199
-47.3938
-54.0527
-52.3132
-53.6804
-52.5513
-54.4067
-51.8311
-53.3142
-49.4995
-49.8718
-47.1924
-50.3662
-49.9084
-51.7151
-48.2422
-45.0989
-37.3596
-35.9619
-34.4849
-39.1724
-41.2415
-42.0166
-38.5376
-36.3647
-33.2275
-36.8347
-37.4878
-43.042
-45.3552
-49.0967
-47.4915
-53.7781
-61.9446
-73.9258
-73.761
-81.5979
-92.9749
-109.833
-109.308
-109.961
-104.889
-107.867
-104.736
-108.118
-106.848
-114.459
-112.305
-120.19
-124.158
-132.428
-128.43
-134.564
-142.822
-155.396
-153.125
-155.725
-159.32
-168.384
-166.785
-169.836
-175.879
-184.143
-183.02
-183.582
-189.398
-196.082
-196.179
-195.148
-197.125
-200
-200
-200
-200
-200
-200
-200
-200
-200
-200
-200
-200
-200
-200
-200
-200
-200
-200
-200
-200
-200
-200
-199.969
-198.419
-197.583
-197.314
-196.851
-184.235
-177.393
-175.159
-174.847
-151.941
-138.507
-133.264
-130.579
-101.538
-77.179
-67.0044
-55.9814
-27.5879
4.54712
22.1985
35.7361
37.8906
50.6775
69.9036
92.9321
93.7622
98.584
103.143
115.271
113.196
117.291
114.691
119.904
116.034
121.246
123.248
130.585
127.167
128.851
122.241
124.414
120.874
126.703
127.234
134.546
131.262
132.684
126.019
127.673
124.042
128.87
126.917
132.056
128.522
133.875
134.296
140.436
136.81
139.996
139.319
146.326
143.774
148.615
150.391
156.073
152.893
154.053
148.865
152.026
149.554
153.613
153.503
160.077
157.697
160.858
160.083
165.039
162.463
166.272
169.659
176.575
174.683
175.311
170.648
172.498
170.496
173.474
171.295
174.06
171.765
174.493
175.94
180.872
179.285
179.938
174.951
176.373
174.591
176.74
169.58
168.329
165.308
166.083
150.653
143.988
139.471
145.428
142.487
145.099
141.101
142.749
133.905
133.313
129.34
132.849
125.568
124.835
120.245
122.021
113.403
113.776
109.955
115.601
112.36
114.923
110.364
112.958
109.766
114.252
111.108
113.983
107.123
107.941
103.674
107.935
105.151
108.014
103.961
105.182
99.5239
101.447
98.114
100.507
94.812
95.5139
91.687
95.4773
91.2842
93.5913
89.8071
92.0105
85.0464
84.3628
79.9194
83.9966
84.2957
91.2048
88.8611
92.0776
89.3127
92.4988
88.8794
90.8203
85.0952
85.7178
81.7566
86.1938
83.2275
85.437
81.4087
81.2378
71.8506
68.0298
63.3545
64.0503
54.895
51.3977
47.229
50.4578
49.8779
52.1118
49.1516
50.2625
46.7163
46.1609
43.0298
44.2078
43.6401
49.6033
49.2188
51.7639
49.6521
51.7273
49.3347
51.9714
49.2004
47.0276
42.4805
42.5903
39.9048
41.4917
39.8071
39.5386
31.0242
25.3967
20.8923
21.698
21.2463
20.3003
16.6504
12.6282
8.31299
10.1135
12.3901
19.5923
22.2107
22.229
18.4143
17.3889
15.5945
18.042
17.9932
21.6064
25.9705
34.2346
35.3882
40.802
45.7764
54.5959
54.2053
56.3232
53.125
53.7659
50.7324
54.6326
53.4546
55.542
51.7578
48.3276
38.5376
34.1797
31.488
37.6465
41.571
48.23
46.4417
46.0144
40.4663
37.9395
34.0271
32.5989
26.2695
24.7925
23.2727
26.7761
25.6287
23.6938
19.0125
16.9067
14.502
16.5771
16.8579
19.2932
17.9871
17.2424
14.5935
15.6433
16.4917
19.9341
19.5129
21.8262
21.4539
23.3765
21.5515
19.5984
14.9109
12.6099
10.26
10.0891
8.96606
9.75952
10.4797
16.9067
19.9158
22.3389
19.9036
20.2087
19.6106
21.4233
20.3003
20.4895
18.988
21.2341
21.0571
26.0315
27.9114
29.895
27.1545
25.9644
23.4192
26.3
26.0742
27.771
26.3184
24.7375
21.6858
19.1101
14.0991
13.0127
11.7798
13.2324
11.7798
9.24683
6.25
3.67432
1.5564
-1.9104
-4.5166
-5.46875
-4.19922
-0.598145
1.81274
2.19116
1.23291
-1.25122
-3.16772
-2.83813
-2.29492
-2.09351
-3.23486
-4.25415
-3.91846
-4.72412
-5.43213
-5.18799
-4.65698
-4.45557
-4.3335
-5.40771
-5.68848
-5.91431
-5.92041
-7.25708
-7.83691
-9.35669
-8.87451
-7.91626
-6.7688
-8.45947
-9.5459
-7.05566
-3.31421
4.21753
8.1665
10.9497
10.5835
11.2854
9.68628
8.08716
6.4209
8.09937
9.77173
15.8875
19.043
22.4609
21.3013
26.6235
33.905
42.749
42.7368
43.0969
39.7766
41.3025
39.917
41.4368
35.0403
31.3904
26.8188
27.3621
28.7354
35.5896
36.2915
41.2354
42.3523
44.3542
41.2781
41.3757
36.3953
34.0759
30.957
32.2693
29.1504
28.1189
24.7253
21.0205
14.6545
12.0361
9.68018
8.65479
5.84717
3.14331
1.49536
2.23999
3.50342
2.41089
0.115967
-1.3916
-1.46484
0.280762
1.33667
2.29492
2.05078
3.69873
5.22461
10.5713
12.7258
12.0728
8.69751
6.67725
7.74536
14.2395
17.2974
20.4041
18.6768
15.1489
10.1746
5.56641
1.43433
-0.0549316
0.0244141
3.8147
5.63354
5.01099
2.14233
-2.91748
-5.896
-9.64355
-11.853
-11.7126
-9.51538
-6.82373
-4.10767
-3.76587
-4.1748
-5.10254
-5.80444
-4.77295
-3.41187
-0.378418
0.976563
1.67236
1.9104
3.39966
4.66309
7.50732
7.91016
9.16748
9.35059
14.1785
16.51
17.9504
15.5762
16.1072
15.8142
18.3594
17.4561
15.918
12.2009
11.7188
10.26
9.03931
6.06689
2.50854
0.12207
-0.0427246
0.469971
-0.323486
-2.87476
-4.66309
-5.11475
-6.72607
-9.75342
-12.9944
-13.7939
-13.9648
-11.2976
-8.02002
-5.3894
-1.63574
0.878906
1.86768
1.47705
4.32739
6.99463
14.0381
18.7805
23.8342
22.6868
20.929
15.4724
11.5295
8.88672
12.2742
16.4246
21.7163
20.9167
18.1885
11.4929
4.8584
1.00708
-0.0305176
0.0488281
0.262451
-0.158691
-0.408936
-0.506592
0.408936
1.2207
1.37939
0.634766
-1.5625
-5.45654
-9.375
-10.3699
-11.9751
-12.3108
-13.0981
-12.8418
-18.1763
-23.5474
-29.4495
-29.2297
-27.9785
-23.9685
-22.1375
-19.8975
-17.3401
-12.7075
-9.38721
-7.25098
-2.78931
1.0376
4.24805
6.45142
6.68335
5.57251
10.4431
12.677
15.3015
14.3799
