# Supplementary material for: An adaptive singular spectrum analysis method for extracting brain rhythms of electroencephalography
Source: PeerJ. 2017 Jun 28;5:e3474. doi: 10.7717/peerj.3474 (PMC5493032; doi:10.7717/peerj.3474)
Supplement: Supplemental Information 1 — Descriptions of all the functions in the Matlab codes are as follows: EEG_SSA: The main function program func_embedding: This function is the time-delay embedding step. It maps the one-dimensional data onto a multidimensional trajectory matrix X using a sliding window. func_svd: This function is the SVD step in the SSA func_reconstruction: This function is the reconstruction stage in SSA based on the diagonal averaging step func_artifactsremoval: This function is the artifacts removal based on the grouping rule func_rhythmsextraction: This function is the alpha rhythm extraction based on the grouping rule func_EEGgenerationMPAmodel: This function is the simulation of EEG based on the MPA EEG model. [file peerj-05-3474-s001.zip › experimental EEG/raw EEG data/open11.xlsx]

## Sheet: Sheet1
4.66919
10.5774
15.6799
17.2424
17.4133
14.5691
13.9954
13.3728
14.3433
13.0798
13.1409
9.56421
3.66821
-3.28369
-12.4634
-18.6768
-23.2178
-21.3562
-17.0776
-9.79614
-4.52271
-2.70996
-4.55933
-8.22144
-12.738
-12.5549
-8.57544
-0.665283
9.729
18.2678
23.5229
22.1558
18.4937
15.0818
16.0583
17.3401
19.2749
18.7195
20.1294
18.4387
15.0146
8.39844
1.23291
-3.86353
-7.74536
-10.0647
-13.8
-17.1997
-21.0571
-22.4121
-28.1555
-32.196
-36.2671
-34.137
-31.7078
-24.6216
-21.405
-16.7603
-10.7849
-5.14526
-2.81982
-2.55737
-3.20435
-2.55127
-2.81372
-2.61841
-3.30811
-2.55737
-0.524902
1.69067
3.00293
2.02637
-2.58789
-5.99976
-9.19189
-12.854
-18.1213
-20.2209
-24.2615
-24.0417
-23.4314
-19.0308
-13.8672
-9.198
-7.92236
-8.89282
-10.0952
-7.33032
-1.58081
9.41772
21.1914
27.8259
34.2102
34.5703
33.9355
30.4321
29.6631
28.2837
29.9377
29.4617
29.0039
26.2451
27.6611
28.1311
34.5215
37.6465
38.446
33.6182
24.9329
13.9221
10.2234
9.93652
10.2478
6.88477
2.94189
-2.12402
-8.75244
-12.616
-18.2129
-19.0857
-17.1936
-13.9221
-15.5701
-16.0583
-19.0613
-18.4875
-17.7063
-15.7532
-15.0635
-11.9202
-8.38623
-4.99268
-7.14111
-9.58252
-15.4785
-21.4722
-28.0518
-27.0325
-24.3042
-22.0764
-24.4751
-29.187
-45.5688
-61.438
-72.229
-70.2087
-73.7366
-76.1841
-82.019
-81.2622
-89.502
-96.3562
-104.846
-102.509
-108.441
-113.611
-120.77
-118.451
-125.885
-132.562
-139.294
-136.121
-137.006
-131.329
-132.776
-129.895
-132.562
-129.156
-131.409
-128.729
-131.635
-129.626
-132.892
-130.2
-132.935
-130.627
-133.392
-130.774
-131.995
-126.031
-127.081
-124.371
-127.82
-126.55
-130.328
-127.771
-128.925
-122.98
-123.944
-121.057
-121.985
-116.931
-118.677
-116.18
-116.901
-109.833
-110.059
-107.471
-111.908
-111.554
-115.247
-112.048
-107.574
-93.2739
-90.2771
-87.5793
-88.5376
-81.897
-81.6101
-78.3875
-74.646
-61.3281
-55.3101
-51.0742
-49.2798
-45.105
-47.522
-47.7234
-50.2502
-48.6145
-49.7253
-47.6868
-48.1506
-43.7256
-43.3533
-43.2007
-49.6643
-52.3926
-57.0801
-54.4556
-59.1125
-63.8
-70.9839
-69.7998
-74.3103
-79.6204
-87.1521
-85.9375
-86.2793
-81.4941
-83.2581
-81.1035
-82.666
-78.6926
-80.0781
-77.6917
-80.7495
-80.3467
-84.198
-81.9641
-82.7026
-76.8005
-76.8433
-74.2249
-76.7761
-75.0366
-77.5513
-74.4202
-70.4163
-60.0525
-57.0618
-55.7678
-58.2764
-54.6814
-55.7251
-51.7212
-49.4568
-42.688
-41.8457
-40.2954
-43.2983
-45.6543
-50.7874
-50.6287
-51.5564
-46.5576
-45.1538
-41.2048
-39.3311
-35.553
-36.3464
-36.1145
-38.0859
-36.1633
-35.8521
-33.1055
-30.249
-23.2361
-19.9219
-15.7532
-10.4309
-4.91333
-3.15552
-3.66211
-6.15234
-3.73535
5.48706
19.2688
33.3374
38.4033
44.4763
46.0815
49.115
47.5525
51.4832
53.9001
58.8867
57.2876
56.5857
52.9785
54.7485
53.9001
59.6802
65.332
71.5393
70.9045
76.1536
78.3508
82.9407
80.2307
81.7505
80.8594
84.3933
82.8674
85.0464
83.7952
87.0239
84.6619
84.0515
80.5237
83.2214
82.4585
84.7534
79.8218
80.1697
77.5146
81.012
79.5349
81.9275
79.3762
83.2581
84.2834
88.2019
84.6558
77.7649
63.092
58.0627
56.3721
60.437
63.2874
68.6951
68.689
73.5413
72.3694
73.9014
70.0378
68.9087
65.2832
67.5537
66.8579
70.2271
68.3411
70.6055
67.7856
67.2913
63.0615
63.8611
61.6699
60.5652
54.4373
53.5522
51.0925
49.1211
41.7786
39.3982
36.2427
33.5022
26.1902
23.6938
22.9614
25.3052
27.3376
32.7515
33.7097
38.7024
40.6189
43.8354
42.8162
48.3032
54.126
59.5215
57.3303
54.5654
48.0408
48.1018
48.3093
55.9875
59.4971
63.9221
60.498
55.9265
46.8018
44.5313
42.5232
44.4458
43.0542
44.8669
43.4875
44.5801
41.9983
43.0115
40.6555
39.2273
30.7983
23.5474
15.8997
5.16357
-5.43823
-16.0889
-25.7629
-34.7046
-36.1633
-39.6973
-40.0391
-42.9321
-41.8579
-44.3665
-45.8252
-50.4883
-51.2024
-57.9956
-59.6985
-63.8306
-60.8276
-61.0474
-58.9294
-61.3098
-59.7107
-64.1968
-66.5405
-70.7275
-68.3289
-66.4917
-61.1145
-62.03
-61.0107
-61.7554
-55.4688
-54.3701
-51.0498
-50.4517
-45.2454
-45.6299
-44.3359
-46.9788
-44.7266
-43.9941
-39.4897
-32.5378
-20.697
-15.0452
-11.5784
-8.45337
-5.28564
-3.44849
-1.36108
0.12207
0.646973
-2.06909
-7.06177
-17.6331
-29.0039
-38.3972
-37.2925
-33.3679
-24.4263
-20.7642
-19.0308
-20.7275
-20.1111
-20.0195
-18.5791
-18.3838
-15.2588
-13.4583
-10.1807
-5.98755
-3.00293
-3.28369
-3.63159
-4.55322
-3.60718
-2.33154
-2.23389
-4.26636
-8.36792
-14.5569
-18.6951
-28.0151
-35.4126
-41.4917
-40.0879
-41.5344
-44.9707
-51.7395
-53.1372
-57.7942
-59.1309
-62.4146
-59.3567
-56.781
-48.7305
-45.4712
-41.6565
-37.4512
-28.5034
-25.4578
-22.9187
-17.8711
-9.80835
-5.5542
-3.17993
-2.16675
0.012207
2.16064
2.38647
0.378418
-2.30103
-5.34058
-6.00586
-6.68335
-7.68433
-10.3943
-12.5977
-19.4946
-28.0151
-36.6089
-36.3342
-30.3711
-15.7104
-4.08936
2.50854
5.76172
8.76465
16.3818
25.0366
32.8064
34.3079
40.0269
46.8384
55.7068
56.6895
63.623
69.0063
75.3296
73.7732
78.9612
82.6782
88.5498
85.4248
81.6833
71.2524
68.689
66.1865
65.4236
59.613
59.0393
56.9092
56.8237
53.4424
54.2908
53.186
53.5522
47.8638
46.8994
44.0979
44.3542
42.041
44.1223
44.5496
51.6479
57.6172
63.5742
62.4268
68.4692
74.0906
81.3782
79.6753
81.8115
81.2561
85.0037
82.0618
77.594
65.2649
61.0168
58.6548
60.907
60.321
62.9578
61.4319
60.8887
54.5166
53.4363
51.5137
51.1963
43.75
41.8579
39.6301
43.4326
47.6318
53.9673
53.5034
56.5674
57.9041
62.6465
61.5723
63.9526
62.5977
64.447
61.2854
57.8064
47.0581
42.1509
37.8906
34.5947
28.5156
27.3132
25.5798
21.7285
13.8428
8.22144
5.43213
4.60205
6.50024
11.2732
14.093
19.0063
19.6838
20.2881
18.0664
17.7185
19.3054
24.2188
28.1494
39.6118
50.946
59.2834
57.5073
55.7617
49.939
50.0854
48.7549
51.9592
51.7395
53.9856
49.9268
41.925
27.8015
21.4722
19.4885
21.0754
19.751
19.5496
17.2791
14.0625
9.93652
9.58862
9.65576
11.3342
12.0239
13.2751
12.8418
14.3188
14.7278
16.748
16.7175
18.2312
18.5852
20.5444
20.7458
22.7356
23.1873
24.7498
23.5596
24.7437
24.0845
25.6409
24.0295
21.0815
14.9292
11.8347
9.31396
7.26929
4.84009
2.83813
1.80054
0.0427246
-1.32446
-2.00195
-1.07422
0.299072
2.73438
6.02417
7.89185
11.6333
14.032
16.6382
17.041
21.4355
26.8372
33.4412
33.7952
34.845
34.9243
38.0859
38.7451
43.9819
46.7041
50.5676
49.2554
50.3113
46.5515
45.5505
40.918
34.2346
24.2554
20.0989
19.1833
22.0825
24.6155
29.3762
29.95
29.2908
23.584
19.3298
15.8081
16.4612
18.28
22.3633
23.1384
22.9736
20.1172
18.6157
16.7114
16.1682
14.8499
15.7715
16.2109
17.865
17.4133
17.218
14.3616
9.375
4.3457
0.994873
-0.32959
-0.872803
-0.976563
-1.49536
-2.55127
-5.78003
-8.61816
-13.3362
-13.8855
-12.439
-7.70264
-1.51978
2.38647
2.92969
1.63574
0.0366211
-0.286865
0.0366211
2.45361
6.14014
9.90601
16.8945
21.8262
25.7263
23.7793
20.9106
17.4622
15.7532
15.094
14.9231
12.7625
13.4766
12.7136
12.1765
9.56421
7.37915
3.9978
-0.317383
-3.52173
-6.51855
-6.71997
-5.33447
-2.9541
-0.152588
-0.0549316
-3.83301
-6.78101
-9.50928
-8.29468
-6.45142
-3.07007
-0.00610352
2.47803
4.44946
5.53589
6.70776
6.15234
5.23071
4.55933
4.58374
6.2439
9.57642
11.1633
11.5662
8.14819
2.56958
-1.89819
-4.8645
-5.3894
-6.7627
-7.84302
-10.3516
-11.1572
-11.9873
-10.8337
-8.77686
-6.44531
-5.75562
-4.40063
-2.05688
0.817871
3.22876
5.04761
5.59082
4.32129
2.38647
0.646973
1.17798
3.80859
9.68628
13.9038
16.51
14.1541
9.32617
4.37622
1.94702
1.63574
2.771
4.36401
6.18286
6.28662
4.74243
2.771
1.44043
1.15356
1.46484
3.96729
8.92334
13.2935
21.106
26.1719
29.6814
27.2827
24.6094
20.4529
20.282
20.6787
25.7568
32.2449
39.2761
38.9587
35.8093
26.5869
20.9778
17.749
16.8457
14.8254
14.4897
13.4216
12.3108
8.94775
7.34863
5.63354
5.82275
6.56128
8.23364
8.53271
7.86133
6.52466
5.50537
3.74756
2.06299
1.83105
2.96631
5.21851
7.44019
7.88574
8.47168
8.22144
7.69653
7.56226
7.55005
6.78101
6.37817
7.22656
10.8704
13.8
16.4856
16.4124
15.8691
13.1104
10.5347
7.95898
7.24487
7.99561
9.57031
9.3811
9.0332
5.74951
1.30005
-2.73438
-7.02515
-8.39844
-7.90405
-6.41479
-4.94995
-4.40063
-5.77393
-5.9021
-5.31006
-4.19312
-4.01611
-4.10156
-4.21143
-2.55127
-0.457764
0.939941
2.58179
3.13721
3.8208
5.75562
8.58154
9.30176
8.94775
7.42188
7.51953
8.07495
9.80835
10.0647
8.93555
6.61621
4.18091
1.50146
-1.12305
-4.14429
-8.35571
-10.144
-12.0483
-12.6465
-13.8367
-14.3677
-17.8589
-18.0237
-17.1448
-14.3372
-10.8459
-6.46973
-5.82275
-3.9978
-1.17798
-0.0793457
-0.592041
-2.09961
-3.66821
-3.96118
-4.1687
-2.74658
-0.811768
1.78833
4.11987
4.70581
5.17578
4.47388
3.69873
3.9978
6.06689
6.22559
5.05981
2.21558
-1.36719
-4.37012
-7.2876
-8.80127
-10.1746
-8.21533
-5.92651
-3.63159
-2.4292
-4.40063
-8.59985
-9.83887
-9.22852
-6.90918
-5.77393
-6.54907
-9.67407
-10.4736
-11.7737
-9.10034
-5.82275
0.0732422
9.14917
19.8914
30.6274
35.7788
48.3643
62.7258
73.7061
72.7295
74.9878
71.5149
71.8506
65.5334
52.417
28.949
14.5691
7.31812
0.604248
-4.47388
-7.00073
-5.13916
-3.14331
-0.250244
3.84521
5.02319
8.02002
14.9536
25.5188
35.8459
64.7339
97.9614
116.156
111.914
109.467
100.934
99.5117
94.7815
85.553
66.0339
59.0393
55.1025
45.8862
29.3274
19.3054
12.9211
5.04761
-4.19312
-14.0076
-20.0073
-23.9929
-24.9512
-29.541
-32.5073
-36.4685
-36.0718
-37.8357
-35.5286
-35.5164
-31.8115
-27.4841
-20.8923
-20.3369
-20.5872
-24.6094
-26.8799
-28.2715
-24.1943
-17.9993
-10.4614
-7.49512
-6.56738
-7.33032
-6.5918
-7.07397
-6.72607
-5.51147
-3.72925
-2.9541
-3.21655
-4.98657
-5.58472
-6.91528
-6.56738
-7.4707
-8.66699
-10.5103
-11.1389
-13.0859
-14.6851
-17.7063
-16.9861
-14.801
-11.6699
-10.8093
-11.2854
-13.5864
-12.738
-12.262
-10.7605
-10.3943
-9.25293
-10.1013
-9.76563
-10.6445
-10.6995
-12.5122
-11.8164
-11.4502
-9.52148
-9.63745
-10.4919
-16.1987
-21.3379
-27.2705
-27.1301
-26.6052
-24.054
-24.8474
-23.8342
-23.9746
-20.3186
-17.8467
-14.2151
-9.375
-3.91235
-1.44043
0.396729
1.50757
3.14331
4.79736
4.14429
2.83813
1.12305
-0.32959
0.744629
3.32031
5.07202
5.85938
4.24805
3.53394
3.15552
4.87061
6.01196
6.78101
4.44946
0.65918
-4.07715
-9.44214
-13.1897
-15.979
-14.4043
-9.77783
-3.86963
-0.0488281
2.55127
4.39453
3.80859
1.24512
-0.201416
0.756836
3.10059
5.7251
3.71094
-1.98364
-8.55103
-15.3137
-17.7856
-21.0205
-19.9646
-18.5547
-13.9954
-8.31299
-3.16162
-1.76392
-3.19824
-4.80957
-3.52783
-0.665283
4.76685
10.321
11.853
10.907
7.96509
4.62036
1.77612
-1.39771
-2.50244
-2.17285
-1.35498
-1.48926
-0.67749
-0.390625
-2.14844
-5.99365
-10.5896
-17.3218
-18.8599
-18.2556
-15.3015
-14.7278
-16.6077
-21.8262
-24.7314
-28.8086
-27.3438
-25.6165
-20.2637
-13.031
-5.25513
-1.51978
-0.457764
-0.0305176
0.439453
0.88501
2.83813
6.2439
9.73511
14.7034
17.1875
18.8416
16.9128
14.6362
10.9375
8.83179
7.23877
5.16968
1.69678
-2.56958
-7.76367
-13.3911
-16.0156
-19.5679
-21.7468
-23.9624
-23.175
-22.2473
-18.9453
-17.9932
-16.9067
-16.9128
-14.502
-14.7827
-13.4949
-12.0178
-7.73926
-3.77808
0.238037
2.89917
3.17993
1.70288
0.793457
1.07422
1.11694
0.22583
-1.37329
-3.8208
-6.08521
-9.40552
-10.1746
-10.73
-9.09424
-8.43506
-8.81958
-12.915
-17.0105
-21.9543
-21.6553
-20.1904
-17.2302
-16.7725
-15.7654
-15.9241
-12.0056
-8.04443
-4.46167
-2.82593
-3.90015
-7.6416
-10.5652
-12.1338
-11.1206
-10.3638
-6.56738
-0.585938
4.60815
8.30688
9.56421
10.4614
11.1877
13.6841
15.5273
18.219
18.7073
20.1416
18.457
16.5955
11.6089
4.32739
-2.10571
-6.35986
-6.40869
-4.83398
-0.305176
5.0415
9.90601
13.208
11.9934
7.1167
0.561523
-5.49927
-7.05566
-5.27344
-0.683594
1.86768
2.21558
1.0376
-1.06201
-3.52173
-4.3335
-4.18091
-2.87476
-2.30713
-0.897217
-0.213623
0.408936
0.323486
-1.62354
-5.28564
-9.41162
-12.9944
-14.2639
-16.0156
-17.1021
-20.3552
-21.3562
-23.5596
-22.6257
-22.0947
-18.1213
-11.2732
-2.35596
4.09546
7.95288
10.4797
10.8032
12.8967
14.6423
17.2974
19.0918
23.4375
27.2949
30.188
29.0161
27.5024
25.2136
25.293
23.407
18.4937
11.8896
9.021
9.10645
10.6506
10.2234
8.8562
5.49316
1.70288
-1.9165
-4.63867
-7.06787
-9.61914
-10.5164
-10.907
-9.30786
-8.53271
-6.92139
-5.30396
-2.96631
-1.75781
0.219727
2.31934
5.56641
8.46558
11.6089
15.3931
15.9363
16.6809
15.7898
15.7837
16.6443
19.7998
20.6604
21.875
20.3003
19.104
16.1621
13.739
9.57031
4.62646
0.933838
0.476074
1.63574
2.59399
1.46484
-1.5564
-3.28369
-4.38232
-2.80762
0.32959
2.64893
4.3457
4.14429
4.43115
4.54102
6.28052
10.7239
16.9312
20.9412
25.415
26.947
27.8198
26.7517
28.0273
31.5308
36.0107
38.1653
43.7683
46.0815
47.9309
43.6462
34.6436
21.6675
15.3198
14.7156
18.4021
21.7163
25.1648
24.8352
23.2605
19.5313
17.3645
15.5457
14.5813
13.9954
16.095
17.8711
20.6665
22.0886
22.9309
21.3745
18.1702
14.2212
12.6404
11.8896
11.7859
12.7686
15.2344
15.5396
14.5203
9.97925
4.77295
0.683594
-3.19214
-5.60303
-8.41064
-9.67407
-10.1135
-10.614
-12.4756
-13.739
-15.6677
-11.4868
-4.58984
2.61841
6.75049
6.36597
5.05371
4.35791
4.25415
4.14429
3.85742
4.82788
6.45142
9.5459
13.5315
13.9038
11.6455
8.70972
7.15332
5.41382
2.06299
-3.28979
-9.57031
-11.261
-10.5652
-8.96606
-10.1563
-12.3657
-16.0828
-17.3157
-19.8914
-21.6553
-23.6328
-22.6746
-19.873
-15.6006
-14.5874
-13.4216
-12.0728
-8.80737
-6.78101
-4.75464
-3.40576
-1.92871
-0.836182
0.878906
2.80151
3.28369
3.1189
1.26953
-1.01929
-1.47095
-2.53906
-3.4729
-5.71289
-7.91016
-10.7544
-12.0728
-14.2639
-17.5232
-21.9482
-22.8333
-24.3103
-22.8333
-22.5464
-21.0205
-19.9036
-15.9851
-13.7939
-11.792
-11.7249
-11.7615
-13.9099
-10.9497
-4.15039
5.18188
13.2813
14.6912
12.616
10.0647
10.199
13.8184
20.1538
24.9817
32.6965
39.032
41.9189
38.0737
30.7129
19.7937
14.2517
11.0718
7.83081
4.96826
3.55225
2.74048
3.16772
4.15649
6.15234
8.47778
9.31396
8.03223
6.22559
4.04053
1.54419
1.44653
3.20435
6.5918
10.4797
11.261
9.83276
6.18286
1.08032
-0.32959
0.769043
3.6377
