# Supplementary material for: An adaptive singular spectrum analysis method for extracting brain rhythms of electroencephalography
Source: PeerJ. 2017 Jun 28;5:e3474. doi: 10.7717/peerj.3474 (PMC5493032; doi:10.7717/peerj.3474)
Supplement: Supplemental Information 1 — Descriptions of all the functions in the Matlab codes are as follows: EEG_SSA: The main function program func_embedding: This function is the time-delay embedding step. It maps the one-dimensional data onto a multidimensional trajectory matrix X using a sliding window. func_svd: This function is the SVD step in the SSA func_reconstruction: This function is the reconstruction stage in SSA based on the diagonal averaging step func_artifactsremoval: This function is the artifacts removal based on the grouping rule func_rhythmsextraction: This function is the alpha rhythm extraction based on the grouping rule func_EEGgenerationMPAmodel: This function is the simulation of EEG based on the MPA EEG model. [file peerj-05-3474-s001.zip › experimental EEG/raw EEG data/open12.xlsx]

## Sheet: Sheet1
0.43335
-1.27563
-3.19214
-7.24487
-10.7361
-17.0227
-21.1243
-25.531
-26.4954
-35.8337
-43.0786
-47.1313
-43.5059
-40.0513
-36.9934
-39.679
-39.1541
-38.2324
-30.5298
-27.8137
-26.3794
-29.01
-28.7659
-31.2012
-28.3142
-25.9827
-21.875
-20.9412
-18.2983
-12.1704
-5.2063
-2.56958
-3.73535
-8.6853
-11.3037
-12.4268
-10.7483
-11.0291
-12.4878
-15.5945
-16.1804
-16.5833
-14.1113
-13.1836
-11.8896
-12.0361
-9.77173
-7.18994
-1.95313
4.53491
8.89893
10.4858
6.9458
2.6062
-2.20337
-7.67822
-8.44727
-6.54297
-1.53809
3.42407
6.37207
8.53882
8.30078
8.22144
6.98853
4.76074
2.75879
0.775146
0.897217
2.94189
3.86963
3.43628
0.219727
-5.32837
-9.00269
-13.2629
-13.2385
-13.916
-14.447
-16.1987
-15.0635
-14.7705
-13.9465
-16.8579
-19.1101
-23.4436
-26.4099
-29.1931
-26.3611
-24.2065
-20.1843
-20.3796
-20.1843
-24.4995
-23.1995
-21.6675
-16.7786
-10.7544
-5.81665
-5.37109
-6.08521
-6.97021
-6.04858
-5.3833
-3.39966
-1.55029
1.48315
2.23999
0.402832
-3.88794
-8.65479
-12.7441
-11.4136
-9.10645
-5.50537
-4.35791
-4.47388
-7.15942
-7.87964
-8.22754
-7.76978
-9.79004
-11.9324
-15.5945
-14.5813
-12.7869
-11.7798
-13.562
-14.3188
-16.2964
-14.9536
-14.0991
-11.4502
-9.92432
-9.07593
-11.7493
-13.4033
-16.1072
-15.2161
-16.1926
-15.5884
-18.7195
-21.4722
-25.7629
-26.4099
-29.834
-30.3345
-32.3181
-30.3284
-27.5818
-22.8699
-21.9177
-20.7092
-21.4233
-18.8293
-18.1519
-16.1743
-14.8621
-11.9385
-10.8948
-7.24487
-2.14233
2.30713
5.99365
8.74634
10.5042
11.1938
11.4929
8.97217
6.35986
3.38745
0.970459
-1.98364
-6.88477
-9.47876
-12.5366
-13.5742
-15.5701
-15.0269
-14.9353
-11.7737
-9.08203
-9.01489
-12.7258
-13.2141
-12.1948
-7.42188
-3.8147
-3.94897
-8.90503
-12.6892
-16.1987
-14.2273
-10.2905
-4.43726
0.415039
4.71802
10.2966
13.3423
18.4143
21.344
25.1587
24.2065
26.5564
28.0151
31.6223
28.6499
20.3491
8.75854
2.58179
-0.720215
-2.21558
-4.91333
-10.1318
-9.82666
-7.87964
-5.32227
-4.90723
-8.8562
-15.9729
-17.5964
-18.9758
-15.4602
-12.1582
-9.52148
-8.22754
-8.44116
-11.6516
-12.2559
-13.1958
-12.0789
-11.7737
-11.5723
-13.9282
-14.2517
-16.2048
-15.155
-18.2312
-21.46
-26.9775
-27.5391
-29.1504
-28.009
-30.2185
-29.5166
-32.2815
-32.0862
-34.2224
-32.6843
-32.2205
-28.2104
-27.6611
-24.4446
-21.3623
-15.1978
-13.562
-13.3057
-16.4124
-17.2852
-19.1895
-15.2588
-8.36792
-1.28174
2.55127
2.80762
0.311279
-2.00195
-3.51563
-3.31421
-2.58179
-0.469971
1.81885
4.96826
9.29565
10.0525
9.2041
4.11377
-3.79028
-6.79932
-6.43311
-3.19214
-0.0244141
1.19019
-0.292969
-4.08325
-9.63135
-11.2183
-12.1643
-8.20313
-5.45654
-4.97437
-5.32227
-5.83496
-6.22559
-8.81348
-15.4114
-17.5354
-17.7734
-13.4644
-9.77173
-7.95898
-11.438
-14.0137
-17.1082
-16.1133
-13.9893
-10.5408
-11.9385
-13.9771
-22.1558
-27.0569
-32.9651
-30.603
-28.2104
-26.8188
-30.9998
-31.3171
-38.0371
-44.5313
-50.2441
-49.9878
-53.2898
-51.7395
-54.2786
-53.54
-64.3188
-75.2502
-85.9009
-83.49
-86.853
-90.6555
-99.1638
-98.4741
-110.199
-121.362
-131.445
-127.441
-131.561
-131.512
-135.944
-132.062
-129.688
-120.02
-120.599
-118.652
-122.876
-119.226
-121.497
-117.981
-120.966
-119.196
-123.132
-120.685
-126.849
-127.203
-131.775
-127.606
-123.114
-108.49
-105.682
-103.101
-104.077
-96.6064
-97.5281
-94.9951
-97.9248
-91.803
-91.7114
-87.5
-87.1033
-82.1594
-85.022
-83.9478
-91.9128
-95.6482
-102.161
-98.938
-103.674
-103.827
-108.881
-105.908
-113.947
-120.526
-129.266
-126.093
-131.464
-130.341
-134.692
-130.591
-136.133
-140.942
-148.792
-145.74
-144.794
-137.366
-138.3
-135.822
-136.774
-129.224
-129.114
-126.288
-128.699
-121.753
-122.571
-118.958
-117.242
-107.275
-107.379
-105.219
-108.356
-102.142
-103.235
-99.5789
-101.056
-96.3562
-99.0356
-96.4722
-99.8657
-96.0144
-98.1506
-94.3604
-94.2078
-86.2854
-86.1511
-82.782
-81.5125
-73.5168
-73.468
-71.3013
-71.4111
-62.8723
-60.6873
-56.5308
-54.2114
-45.343
-42.4744
-40.0146
-41.3879
-38.0005
-37.7014
-34.3567
-30.9387
-25.0305
-24.1089
-22.8943
-24.2981
-23.6389
-25.6592
-24.8901
-25.8972
-23.5229
-25.0793
-23.4253
-23.7244
-21.6064
-21.0571
-17.6758
-13.5315
-9.30786
-9.11255
-10.8276
-15.686
-16.0889
-15.9363
-13.1165
-11.1267
-8.59375
-7.51953
-5.36499
-3.07007
0.354004
5.05981
9.47876
15.3259
16.9678
19.0979
20.2026
22.1558
21.0022
17.6819
12.0667
9.38721
8.74634
11.2
13.9465
17.4622
18.3838
24.1394
28.9856
35.1563
34.5398
35.0708
33.3496
35.9009
35.4187
40.9302
46.1548
53.3142
53.3325
59.6741
62.8967
67.5903
65.0879
68.6951
68.9575
73.645
71.3013
74.1577
73.1506
76.9958
74.054
71.5637
62.146
61.0413
58.8745
62.3108
59.5459
60.4248
55.8167
49.0173
35.8704
29.8462
28.2593
31.8542
32.5806
34.8816
31.5796
26.3245
18.1091
16.4124
17.1692
23.5229
28.3813
34.259
33.7708
36.8286
36.6882
38.2568
35.9497
36.3464
33.5693
35.7666
33.7219
31.8665
24.7253
19.9585
15.21
10.3882
3.57056
-3.25317
-7.77588
-12.0361
-12.6831
-14.7888
-15.4114
-17.8345
-17.7307
-21.0449
-19.281
-17.4683
-12.7502
-6.81152
-1.77002
-1.77612
-0.793457
0.335693
0.646973
0.463867
-0.0427246
0.646973
2.73438
7.03735
8.74634
8.94165
6.14624
2.30103
-0.512695
-3.63159
-6.46973
-10.7056
-12.7991
-16.4246
-17.5293
-20.3796
-20.2637
-24.7437
-26.8005
-29.6753
-26.5747
-22.522
-15.8997
-15.1917
-14.325
-14.8804
-12.8479
-11.4868
-7.8186
-2.9541
2.97852
12.0422
17.2546
22.2534
22.1252
24.4934
25.9705
29.895
29.0222
29.6021
29.4067
31.2134
27.8076
20.1111
7.70264
-3.53394
-8.1665
-9.98535
-7.4585
-3.01514
1.37329
4.63257
5.48096
4.47388
1.94092
0.90332
0.958252
2.87476
5.84717
11.6333
14.7156
17.7917
15.6616
12.0605
8.69751
9.48486
10.4004
13.5437
14.4348
16.0828
13.9832
10.9619
5.09644
-2.72217
-9.14917
-15.6494
-16.9434
-19.043
-17.9749
-19.0125
-18.103
-22.3511
-27.2827
-34.729
-34.8572
-33.5449
-25.0061
-19.1101
-13.5315
-9.24072
-3.73535
1.08643
3.67432
6.55518
7.65991
10.7056
14.7461
21.3501
22.6074
25.0671
23.8586
23.4436
19.8914
15.5334
9.552
6.10962
3.44238
0.701904
-2.69775
-8.05054
-13.2141
-19.2871
-20.4224
-24.6643
-27.0935
-30.7434
-29.6387
-29.2603
-25.2686
-24.8962
-22.1191
-19.3909
-12.5488
-7.19604
-2.0874
2.53906
5.7312
9.29565
10.5896
12.3413
11.615
11.3159
9.47876
9.28955
8.61206
8.40454
6.98242
4.3396
1.24512
-1.87988
-2.89307
-4.36401
-4.19922
-5.39551
-4.93774
-4.65088
-3.72314
-3.72925
-3.96729
-5.34058
-5.71289
-6.75049
-5.07813
-1.2207
1.98364
3.79639
4.60205
5.53589
3.88184
0.0549316
-3.57056
-9.12476
-10.0037
-9.44214
-6.79321
-3.96729
-0.262451
5.10254
9.10034
12.8906
12.4512
13.0981
14.0442
17.5049
18.3716
21.6125
22.9187
26.4893
25.5188
25.1709
21.0449
19.1345
15.5457
12.2375
8.72192
8.99658
10.7056
18.2983
24.6887
31.1279
30.1453
30.0964
25.5798
23.6389
20.5872
20.3613
19.2017
20.5383
19.2078
16.7419
11.9568
9.22852
6.86035
4.49829
1.71509
-0.268555
-1.41602
-3.09448
-3.27148
-4.76685
-5.46265
-6.7688
-7.39746
-10.3577
-11.7004
-14.0137
-11.6943
-7.44629
-2.6123
0.567627
1.3916
0.604248
-0.439453
-1.06201
1.10474
5.7373
8.52661
11.0596
10.7422
10.321
8.26416
6.75049
5.93872
7.94067
9.86328
15.21
16.6199
17.1143
13.5986
9.06982
4.29688
1.14746
-0.65918
-2.05688
-1.95313
-3.09448
-3.56445
-4.45557
-5.00488
-6.82373
-6.84204
-7.07397
-4.21143
0.115967
2.7832
3.55835
2.34985
0.427246
-0.0793457
0.476074
2.771
7.06787
8.54492
9.57642
8.25195
6.39648
4.98047
4.82788
5.07202
6.38428
6.39648
6.29272
4.60205
3.09448
1.34888
-0.244141
-0.701904
-1.20239
-2.65503
-5.5542
-7.03125
-9.93042
-9.77173
-9.82056
-7.66602
-5.24292
-2.78931
-2.35596
-0.506592
1.10474
2.80151
5.86548
6.57959
6.01807
3.79639
1.93481
2.73438
4.61426
5.09033
2.2583
-1.72119
-5.17578
-4.96216
-2.75269
-0.231934
1.0376
-0.0610352
-3.54614
-5.80444
-7.97119
-7.56836
-6.67114
-4.39453
-2.46582
-0.787354
0.848389
2.27051
3.26538
2.79541
2.75879
4.41895
9.68018
13.6719
22.1619
26.6418
31.0791
28.4546
24.8291
18.6768
16.8457
15.5029
18.7866
21.1731
25.3174
23.938
21.1609
15.2832
12.8235
9.35669
7.05566
4.28467
1.36108
0.0305176
-0.720215
-1.76392
-3.8208
-5.61523
-8.20923
-8.81348
-10.3821
-9.14307
-8.45337
-9.61914
-21.4111
-37.97
-56.1401
-58.2214
-62.9089
-63.9038
-69.2078
-66.4856
-72.1924
-74.0051
-79.6692
-76.2268
-77.8442
-75.9216
-80.481
-78.2715
-79.8218
-73.1262
-73.9929
-70.9351
-76.4343
-78.8879
-86.3831
-83.5754
-86.0291
-81.5247
-82.8491
-79.0894
-81.6223
-78.8391
-82.9285
-80.3955
-83.6914
-79.895
-82.3547
-78.4241
-76.3184
-62.4817
-55.9753
-49.353
-40.8875
-24.884
-17.627
-14.4165
-14.1174
-9.78394
-5.43823
-1.2207
2.82593
5.0354
7.35474
8.75244
10.9131
10.8826
11.6333
10.7849
11.2549
10.5225
11.9263
11.9873
12.2192
10.3271
9.23462
8.43506
10.3943
10.2661
10.3699
8.49609
7.60498
6.69556
6.87256
5.67627
3.96118
2.47803
2.17285
1.51367
0.482178
-0.0183105
-0.769043
-0.585938
-1.42212
-3.1189
-6.01807
-5.40771
-2.41089
0.872803
4.82788
6.93359
8.83789
8.02612
7.02515
5.57251
5.28564
4.58984
4.13208
3.6377
4.23584
5.09033
9.01489
12.0361
16.9373
16.7419
15.3931
11.7859
9.53979
7.83691
8.74023
8.38623
8.23975
6.67114
6.62231
7.69653
10.1196
9.80225
8.59375
6.10352
5.12695
4.07104
2.9541
2.19116
3.11279
4.77295
10.2844
16.0767
22.8821
24.1333
27.0813
26.6968
28.3569
26.9043
31.7383
33.9844
37.6953
33.8318
25.8484
14.0381
5.77393
2.4353
3.27759
6.32935
12.8418
16.9434
24.8047
27.1973
28.949
25.0366
23.0957
20.6238
23.0042
23.4924
28.0518
28.3691
30.2124
27.4902
27.9846
25.6226
26.2085
24.469
25.1038
23.7427
25.47
23.5474
21.8506
16.51
13.8794
10.083
6.14014
2.67944
1.00098
0.799561
0.653076
0.164795
-2.20337
-4.82788
-8.3313
-8.46558
-6.98242
-4.05273
-1.87988
-0.0305176
0.976563
2.00195
4.11377
5.78003
7.89185
8.17871
11.2427
12.793
15.6189
15.7471
18.28
18.2922
19.0674
16.3513
15.3381
13.1287
14.8315
14.0381
12.1338
7.80029
3.22266
-1.08643
-5.58472
-7.83691
-12.6343
-15.332
-18.5181
-16.5833
-15.1917
-12.4573
-13.446
-12.6892
-12.5732
-9.13696
-5.51758
-2.00195
1.0376
2.88086
5.15747
6.31104
7.55005
7.22656
8.73413
9.65576
12.8418
13.0432
14.0991
12.6587
12.5305
10.6323
9.53979
7.22656
5.36499
2.89917
0.500488
-1.02539
-2.50244
-3.58276
-6.7688
-7.1106
-7.25708
-5.08423
-0.964355
2.03247
3.14331
3.04565
6.34766
11.7188
20.2026
23.2178
26.0376
22.9248
22.4487
19.1711
17.8772
15.8081
17.804
17.8162
22.4365
25.5981
30.011
27.948
26.0254
20.2209
17.5476
15.2893
15.5334
13.4216
12.207
9.58862
5.9021
3.21655
3.44238
4.26636
7.37915
10.1868
14.5874
16.0583
22.4854
24.6643
26.8311
23.8586
22.9736
20.4651
21.7651
21.2036
26.0071
29.2419
35.0952
32.9712
30.3528
22.4365
17.0471
12.5061
8.97827
5.15137
3.62549
2.05078
-0.183105
-2.72827
-9.52148
-16.1804
-22.9126
-23.3032
-24.2859
-22.2595
-23.6877
-22.29
-24.5972
-23.2544
-24.0967
-20.813
-16.9312
-9.88159
-4.75464
-1.5564
0.512695
1.7334
3.6377
4.31519
4.54712
3.38745
6.70776
14.0198
21.9482
23.8403
23.938
19.6533
18.3411
17.1143
17.3462
15.0757
13.0981
9.52148
5.04761
0.0671387
-5.30396
-8.12378
-10.3027
-9.77783
-10.7361
-11.377
-15.2344
-15.5396
-16.1377
-12.8235
-10.0403
-6.9519
-4.47388
-3.1311
-3.54004
-2.83203
-1.76392
0.494385
4.08936
6.36597
7.84302
2.20947
-11.0718
-21.0388
-44.1772
-63.7512
-79.0222
-75.0244
-82.3059
-91.0889
-104.913
-101.99
-105.225
-103.131
-109.399
-105.853
-111.804
-110.76
-115.9
-111.23
-113.202
-108.209
-112.653
-109.332
-113.782
-109.363
-112.604
-108.112
-108.789
-97.4731
-96.2158
-91.5344
-92.1082
-83.0688
-82.7148
-78.7537
-78.4973
-67.3767
-64.5447
-60.6995
-66.3818
-70.4468
-80.481
-79.0039
-86.731
-88.2446
-93.3655
-88.2751
-86.4502
-77.5208
-77.8503
-75.0854
-83.1482
-84.845
-91.0339
-86.5417
-85.1379
-75.8911
-75.8545
-72.4915
-75.3052
-71.6003
-74.3164
-71.0693
-71.7529
-61.9812
-60.0464
-55.8228
-59.5764
-60.6262
-66.7664
-64.7827
-72.5098
-77.5879
-86.7249
-83.6426
-86.2732
-82.7698
-87.0239
-83.6548
-89.0198
-88.2324
-93.9453
-89.9902
-89.5752
-78.1494
-75.5493
-70.7275
-71.2769
-65.0818
-64.6729
-60.73
-57.9285
-45.3064
-38.2568
-33.4534
-32.8369
-30.1025
-33.5144
-33.4229
-36.0535
-33.6853
-34.7046
-32.0862
-34.8572
-35.2051
-39.1602
-38.1653
-46.0632
-52.9297
-62.4146
-60.5408
-63.5193
-62.5671
-67.9688
-65.4419
-69.3848
-68.5242
-72.4915
-68.5974
-66.5833
-55.7922
-51.9714
-47.5647
-45.8618
-37.3718
-34.1309
-30.8594
-30.5542
-24.7803
-22.7844
-19.8303
-19.9646
-18.4937
-20.2271
-20.0745
-26.6357
-31.3171
-38.1409
-36.3953
-37.7136
-38.9893
-44.0002
-43.0664
-43.9087
-39.6179
-40.8203
-38.9465
-43.689
-43.1763
-44.8669
-41.0339
-38.8306
-29.4006
-22.8699
-17.1387
-11.7554
-5.87769
-2.71606
-1.14136
0.640869
2.34375
8.03833
13.5925
20.3796
20.8923
19.1345
12.4756
6.12183
0.579834
-6.09131
-8.11768
-6.79321
-3.2959
2.09961
4.22363
0.683594
-4.35791
-10.5652
-12.2742
-14.9475
-14.4897
-15.448
-13.4888
-12.8662
-12.2559
-15.7776
-16.3635
-21.2158
-22.3999
-22.2534
-18.0786
-13.1958
-7.34253
-4.29077
-2.89917
-3.03345
-3.39355
-5.51147
-6.39648
-8.5144
-8.5144
-7.48901
-5.63965
-5.86548
-7.9834
-14.9597
-17.7002
-23.6206
-23.822
-22.9065
-18.4814
-15.9851
-13.7329
-15.4541
-15.271
-17.7856
-17.2241
-17.7795
-15.0269
-10.7666
-4.98657
0.402832
3.69263
6.21338
5.76172
4.6936
3.08228
1.09863
-0.0488281
-1.88599
-2.91748
-6.20117
-9.24683
-13.4705
-14.0808
-18.3838
-23.0774
-30.249
-30.9143
-35.4492
-33.6365
-34.6252
-30.9814
-30.8594
-29.8889
-31.9946
-29.8462
-28.3447
-20.8679
-16.5466
-13.1165
-12.2375
-10.6628
-11.377
-10.2295
-10.1013
-7.82471
-6.01196
-3.75366
-2.50244
-1.94702
-2.86865
-3.56445
-7.4646
-11.4136
-16.9922
-17.8223
-21.3684
-22.052
-25.7568
-24.5361
-24.6765
-20.3247
-17.4133
-13.5559
-13.0432
-12.0605
-13.2324
-12.6465
-13.3301
-10.5347
-7.36084
-2.83203
4.28467
8.1543
14.2639
17.5964
20.9106
18.7561
16.04
13.0615
16.5466
18.634
26.6357
29.8645
30.9875
25.7202
18.5364
9.41162
3.71094
1.55029
4.61426
9.11865
16.2964
17.9871
18.2861
13.6597
7.8125
3.77808
2.64893
2.74658
4.58984
4.87671
5.60303
5.48706
5.87158
4.5105
3.25928
1.9043
-0.823975
-2.52075
-3.66211
