# Supplementary material for: An adaptive singular spectrum analysis method for extracting brain rhythms of electroencephalography
Source: PeerJ. 2017 Jun 28;5:e3474. doi: 10.7717/peerj.3474 (PMC5493032; doi:10.7717/peerj.3474)
Supplement: Supplemental Information 1 — Descriptions of all the functions in the Matlab codes are as follows: EEG_SSA: The main function program func_embedding: This function is the time-delay embedding step. It maps the one-dimensional data onto a multidimensional trajectory matrix X using a sliding window. func_svd: This function is the SVD step in the SSA func_reconstruction: This function is the reconstruction stage in SSA based on the diagonal averaging step func_artifactsremoval: This function is the artifacts removal based on the grouping rule func_rhythmsextraction: This function is the alpha rhythm extraction based on the grouping rule func_EEGgenerationMPAmodel: This function is the simulation of EEG based on the MPA EEG model. [file peerj-05-3474-s001.zip › experimental EEG/raw EEG data/open2.xlsx]

## Sheet: Sheet1
-45.5322
-43.7622
-42.6086
-42.511
-43.811
-46.5027
-47.1802
-47.0398
-46.7102
-47.2351
-48.0896
-49.0479
-49.2554
-47.0459
-43.7683
-40.5334
-37.8479
-37.085
-37.1765
-37.6038
-36.1389
-33.4045
-31.8176
-32.0129
-33.49
-33.8379
-33.3862
-31.2134
-29.5349
-30.1758
-31.2256
-33.0872
-35.3027
-37.5
-38.2629
-37.6526
-35.1318
-30.4565
-28.9734
-29.2847
-27.9053
-25.3357
-20.3308
-15.21
-14.0381
-14.9536
-15.5762
-14.4775
-11.615
-8.26416
-6.55518
-5.52979
-5.37109
-4.49219
-4.49219
-3.55835
-4.21753
-4.82788
-6.40869
-8.65479
-10.2844
-11.4807
-12.0605
-12.085
-13.3362
-14.4409
-14.917
-15.1123
-15.2832
-15.8203
-15.3992
-14.6423
-13.6658
-11.7493
-10.8948
-9.81445
-9.00879
-8.36792
-7.17773
-5.87769
-4.57153
-3.08228
-2.02637
-0.946045
0.524902
0.396729
-0.506592
-1.32446
-3.79028
-4.60815
-5.3772
-5.5542
-4.12598
-2.00195
-1.00098
-0.98877
-1.09253
-1.92261
-3.36914
-4.62036
-6.89697
-7.75757
-7.1106
-4.82788
-1.37329
2.30103
4.32129
4.65698
4.1687
3.50342
4.21143
4.93164
4.01611
0.90332
-1.86768
-3.70483
-3.83301
-3.25317
-2.83813
-2.771
-2.78931
-1.37939
0.213623
1.00098
0.488281
-0.860596
-1.77002
-3.14331
-3.95508
-5.35278
-6.84814
-8.09937
-7.26929
-5.35889
-1.66016
3.24707
7.25098
7.33032
5.24292
3.20435
3.66821
7.53784
13.1897
16.4307
15.271
10.9009
4.13818
-1.43433
-3.74146
-2.67944
1.0498
5.70679
9.22852
10.2417
8.82568
6.21338
2.19116
-0.866699
-0.836182
1.31836
5.24292
8.3252
8.88672
8.17261
7.25708
6.9519
7.78198
8.29468
9.43604
12.323
15.3992
17.1387
17.0959
13.2324
9.91211
7.42188
5.09644
2.85034
-0.00610352
-1.62964
-2.18506
-0.720215
-0.238037
-1.34277
-3.50952
-6.70776
-10.5835
-13.4094
-12.738
-9.27124
-5.77393
-4.24194
-6.03638
-8.91113
-10.8887
-11.4136
-10.5225
-6.90308
-4.3396
-2.48413
-1.86157
-2.51465
-1.17188
0.921631
2.23389
0.537109
-1.82495
-3.91846
-3.6377
-3.17383
-2.65503
-2.96021
-3.96118
-3.67432
-2.14844
-0.537109
1.45264
2.36816
1.81885
0.177002
-1.30005
-1.75781
-1.14136
1.42822
3.69263
4.62646
6.10352
7.42798
9.25903
11.0657
11.0779
9.46045
7.25098
5.11475
5.78613
6.82373
8.81958
10.9985
11.8042
10.3088
7.71484
4.69971
2.0874
2.00806
3.67432
4.74243
3.97339
1.50146
-2.68555
-5.896
-5.92651
-4.87061
-3.44849
-2.81372
-4.44946
-6.34766
-7.43408
-6.50635
-4.43726
-1.05591
1.67847
2.99683
4.32129
4.63257
3.11279
1.33057
-1.50146
-4.65088
-6.52466
-7.95898
-9.021
-7.93457
-4.55322
-1.46484
0.445557
0.689697
0.152588
-0.976563
-1.09253
-0.506592
0.726318
3.42407
5.0293
5.19409
3.4668
1.9043
0.628662
0.689697
1.42822
0.592041
-1.75171
-4.71802
-5.92651
-5.896
-3.44238
-2.04468
-1.9165
-1.76392
-0.604248
1.35498
2.28271
2.50854
2.36206
1.34277
0.964355
0.866699
0.134277
-2.11182
-4.63257
-5.67017
-4.05884
0.335693
4.00391
4.99878
4.26025
2.17285
2.02637
3.23486
5.37109
7.49512
9.08203
8.18481
5.34058
2.47192
0.579834
-0.604248
-1.12305
-1.64185
-2.98462
-1.46484
0.67749
2.19727
2.50244
1.7395
0.354004
0.012207
0.506592
1.52588
2.63062
3.89404
4.8584
4.26636
3.89404
3.1311
3.61938
3.93066
5.74951
7.55005
7.61108
7.58667
6.87256
5.61523
4.87061
4.41284
3.4668
3.01514
3.26538
3.9978
5.36499
5.70679
7.19604
8.70361
10.4919
10.6873
9.77783
7.31201
5.2124
4.02222
2.80151
1.87378
0.305176
-0.994873
-1.39771
-1.01929
-0.872803
0.0183105
0.610352
0.415039
1.14746
3.28979
6.9458
9.71069
10.3455
8.74634
5.81055
3.79028
2.18506
0.238037
-0.244141
-1.03149
-0.98877
-0.854492
-1.87988
-3.68042
-2.50244
0.195313
2.70996
3.70483
1.77002
-3.9856
-8.61816
-9.52148
-7.89795
-4.18701
-0.695801
0.67749
0.177002
-1.64185
-3.8147
-4.66309
-3.34473
-0.12207
3.74756
4.76685
3.97339
2.09351
0.793457
1.51978
1.3916
0.518799
-0.518799
-2.67334
-4.10767
-5.23071
-5.65186
-4.71191
-2.41699
-1.28174
-0.866699
0.500488
3.72925
7.15332
9.68018
9.84497
8.95386
8.95996
10.1013
9.76563
8.66089
7.17163
5.57861
5.58472
6.26831
6.604
6.84204
6.91528
5.24902
3.21045
0.958252
-1.89819
-4.22974
-5.17578
-5.46875
-5.32227
-4.08936
-3.38135
-4.49219
-5.98755
-7.94067
-9.10645
-8.83789
-7.39136
-7.37305
-8.22754
-10.3882
-11.6028
-10.1746
-7.33643
-3.70483
-1.74561
-0.482178
0.195313
0.482178
1.83716
1.72119
1.9104
2.15454
1.98364
2.31323
1.08032
-0.927734
-3.03345
-4.41895
-4.66919
-2.54517
0.134277
1.86768
2.93579
3.27759
3.28369
5.3772
6.2561
6.15234
3.79028
0.43335
-0.695801
0.378418
3.17993
6.57349
8.52661
9.8938
11.5845
13.3667
14.4165
13.1165
10.1929
5.7251
2.84424
2.70996
3.17383
2.80151
0.732422
-1.27563
-1.98975
-0.750732
0.891113
0.952148
-0.146484
-2.61841
-5.74951
-8.02612
-8.59375
-6.31104
-3.43628
-0.921631
0.634766
-0.750732
-1.5625
-2.19116
-3.30811
-3.19824
-2.39258
-0.793457
1.01318
2.29492
1.9104
-0.354004
-1.78833
-1.87378
-0.140381
2.14844
2.32544
0.848389
-0.598145
-0.952148
0.750732
3.58887
3.93066
2.44751
0.250244
-2.09351
-3.17383
-3.86963
-4.15649
-3.68042
-2.50854
-1.12915
-1.60522
-2.55127
-4.02832
-4.70581
-3.60107
-2.6123
-1.98364
-2.00195
-2.7771
-4.29077
-7.40967
-10.5713
-12.6282
-12.8906
-10.8337
-7.50122
-5.19409
-4.41284
-3.58887
-2.20337
-1.19629
-0.482178
-1.01929
-1.9104
-1.36719
-0.323486
-0.32959
-1.5625
-3.95508
-4.49829
-2.71606
0.598145
3.05176
5.40161
7.72705
9.75952
10.9009
10.7605
7.25098
2.16675
-1.59302
-3.21655
-3.56445
-2.69775
-2.86865
-3.17993
-3.50342
-3.03345
-1.74561
-0.0732422
2.41089
4.31519
4.82788
4.41284
4.21753
4.3335
4.50439
4.27856
3.59497
3.65601
5.5603
8.08105
9.40552
9.52759
9.33838
8.28247
8.08716
8.55103
8.18481
7.09229
7.36694
6.83594
5.18188
3.74756
1.83105
0.994873
1.44043
2.58789
3.49121
4.47998
4.30298
3.28979
1.67847
-1.27563
-3.03955
-3.02124
-3.26538
-1.70288
-0.262451
-0.604248
0.500488
1.83105
3.78418
6.02417
6.65894
5.05371
3.21655
1.68457
1.64185
2.56348
3.85742
4.6875
5.44434
6.57959
7.90405
8.45947
8.38623
6.86035
6.073
5.49927
5.07813
4.60205
4.43726
5.49927
7.44629
9.65576
10.2417
9.24072
7.92847
6.78101
6.89087
6.87866
6.48193
5.13306
4.15039
4.49829
7.31812
10.0098
11.0474
10.6873
8.08105
6.12183
5.78613
5.78003
5.88379
5.17578
4.56543
4.92554
5.99365
8.26416
11.1694
11.7249
11.8042
11.322
10.7605
12.0361
13.2324
13.5803
12.8845
12.1155
11.7676
12.1582
12.9883
15.332
16.3452
14.5508
12.1826
7.40967
3.30811
1.41602
0.958252
1.51978
3.49121
4.75464
5.91431
6.73218
7.12891
7.90405
7.1167
3.9856
1.06812
-0.976563
-3.13721
-4.05884
-5.51147
-6.00586
-6.35986
-4.65088
-2.73438
-2.22778
-2.01416
-3.52173
-4.44946
-4.70581
-4.76074
-2.53906
-1.33667
-0.146484
0.665283
0.469971
0.402832
0.695801
0.579834
0.561523
0.787354
2.0874
5.26123
8.49609
10.4065
10.3821
9.64355
9.66187
9.83887
11.1816
12.7014
13.678
14.7461
15.741
15.3748
13.2324
10.5713
8.1543
6.32324
5.10864
4.30908
1.97144
-0.0915527
-1.62964
-2.76489
-1.95923
0.238037
3.4668
6.13403
6.70166
6.32935
4.65698
4.66919
6.45752
8.57544
9.552
8.53271
6.46973
4.58374
4.39453
5.24902
5.81055
4.87061
3.35693
1.97144
1.2207
1.26953
2.78931
4.73022
6.38428
7.8064
7.09839
5.37109
4.05884
4.08936
5.2063
7.94067
11.5479
14.3921
15.7776
13.6292
9.8938
6.64673
5.59692
6.23779
6.48193
4.78516
2.48413
2.40479
3.74146
5.29785
5.28564
2.88086
0.10376
-0.500488
1.11694
4.19312
6.35376
7.44629
8.45947
10.2295
12.1643
12.6343
12.7502
10.8826
10.1868
11.4868
13.2751
15.9912
17.157
17.5964
15.7532
13.0005
8.12988
1.25732
-6.00586
-11.554
-12.5305
-9.52148
-4.29688
0.512695
1.99585
-0.0976563
-4.08325
-6.72607
-6.85425
-5.05981
-1.66626
0.378418
2.69165
4.23584
5.18188
5.92041
7.01294
7.69653
9.58862
9.38721
7.47681
5.23071
3.52173
1.76392
-0.189209
-1.15967
-2.56348
-2.41089
-0.915527
0.10376
0.57373
-0.164795
-2.56958
-7.08008
-11.6577
-14.3494
-14.2456
-10.9253
-6.67725
-3.88184
-3.86353
-6.0791
-8.5083
-9.7229
-10.2356
-9.99756
-9.59473
-9.13086
-9.13696
-8.63647
-8.95386
-9.66187
-10.2417
-12.3962
-15.6433
-20.2209
-23.6877
-25.0427
-24.4324
-22.8271
-20.7581
-19.4702
-19.3604
-18.7988
-16.4124
-11.8591
-7.14111
-4.81567
-3.97949
-4.12598
-2.68555
0.177002
1.37329
0.732422
-1.14746
-2.47192
-2.21558
-0.90332
1.17798
3.66821
5.51758
6.27441
4.98047
1.70288
-0.250244
0.244141
3.28369
8.89893
13.092
13.9893
12.2681
10.437
9.11865
9.47266
10.5164
10.6689
9.52759
8.41675
7.12891
5.66406
4.40674
3.39966
2.52686
2.30713
1.75171
0.360107
-0.274658
0.427246
2.13013
4.42505
5.61523
5.69458
4.08325
1.23901
-0.946045
-2.93579
-3.8208
-3.17383
-3.31421
-4.3396
-5.43213
-5.60913
-4.13818
-1.69067
-0.0976563
-0.0976563
-1.32446
-3.91235
-5.3894
-6.20728
-5.76172
-3.92456
-2.30713
-1.03149
0.189209
0.286865
-0.280762
0.567627
0.384521
-0.189209
-0.750732
-2.30713
-4.19312
-4.93774
-4.5166
-4.47998
-4.93774
-6.28052
-9.13086
-11.4258
-12.616
-13.208
-14.0991
-16.7847
-19.8181
-22.8943
-23.999
-21.6125
-17.218
-12.2986
-8.81348
-7.06177
-7.1106
-6.45752
-5.35278
-4.44336
-3.6499
-2.92358
-1.69678
1.14136
3.68652
3.9917
3.302
1.51978
0.421143
2.89307
5.88989
7.00073
7.78809
6.82983
6.03638
7.23877
8.22144
9.06982
10.498
11.5601
11.2427
10.0647
8.77686
7.26318
6.22559
5.57861
4.44336
4.27246
5.27954
6.66504
7.69653
6.5979
2.52686
-1.11694
-3.10669
-1.37939
1.67236
4.19922
4.64478
3.91846
2.53296
1.53809
0.0366211
-1.17188
-1.07422
-0.274658
0.720215
0.183105
-2.50244
-5.60913
-6.89697
-6.28662
-3.91235
-2.03247
-1.34277
-0.128174
3.11279
7.56836
12.2192
14.8132
14.2395
12.854
11.4807
11.2061
11.0229
9.45435
7.00073
3.83301
2.7832
4.40063
5.63965
4.38232
0.933838
-3.75977
-6.12183
-5.88379
-3.61938
-1.5686
-0.378418
-1.33057
-2.99072
-4.70581
-5.85327
-4.90723
-4.5166
-3.73535
-3.24097
-3.67432
-3.27759
-2.28882
-0.537109
0.714111
-0.012207
-2.9541
-6.15845
-7.4646
-5.99976
-3.34473
-1.80664
-1.52588
-1.84937
-1.3855
0.415039
4.24805
7.10449
8.61206
9.17969
9.91211
11.1511
12.4329
11.1145
8.82568
7.26318
6.84814
8.24585
8.23975
6.82373
6.32324
6.35376
6.79932
8.24585
8.95996
9.10645
9.07593
6.28052
2.27051
-0.189209
-1.15356
-0.457764
-0.12207
-1.10474
-2.71606
-4.56543
-5.52979
-7.08008
-6.81763
-6.0791
-5.70068
-5.0354
-7.01294
-7.8186
-6.93359
-5.78613
-4.60815
-3.76587
-4.39453
-4.31519
-3.54614
-3.16772
-3.479
-3.85132
-3.97339
-3.8147
-2.7832
-1.06201
-0.20752
0.146484
1.30005
2.96631
4.97437
7.34253
8.80737
8.61206
8.23364
8.27026
8.31909
8.56934
7.62939
6.7688
5.43213
4.55322
4.41284
4.26025
3.57666
3.45459
2.34375
2.7771
3.44849
2.64893
0.90332
-0.274658
-0.952148
-0.805664
-0.518799
-1.37329
-3.40576
-4.96826
-6.20728
-7.28149
-6.90308
-6.41479
-5.92651
-5.07202
-4.20532
-3.80859
-2.13013
-1.14136
-0.915527
-0.628662
-1.16577
-2.89917
-4.99268
-8.19702
-10.5164
-12.2559
-11.3892
-9.82056
-7.80029
-5.97534
-5.45044
-3.79028
-2.86865
-2.00806
-2.05688
-3.74756
-5.92651
-7.70264
-9.62524
-9.98535
-8.99048
-7.67822
-5.19409
-3.55835
-2.31323
-1.59912
-2.24609
-4.08325
-7.53784
-11.3525
-13.4644
-11.8713
-8.19702
-4.41284
-3.57666
-5.91431
-9.42383
-11.5845
-13.0676
-13.7451
-13.8672
-12.2681
-9.729
-6.20728
-3.93066
-3.53394
-3.9978
-5.3894
-6.79932
-9.79004
-11.7859
-11.9385
-11.2366
-9.39941
-7.65381
-7.01904
-7.31201
-7.48901
-7.62329
-8.1604
-7.47681
-7.51953
-7.62329
-8.42896
-10.437
-12.1948
-12.8113
-10.3455
-6.52466
-1.95923
1.35498
3.01514
3.91235
4.57764
5.30396
6.4209
7.88574
9.04541
9.71069
9.93652
8.26416
4.84009
1.0376
-1.70288
-3.80249
-3.9856
-4.08936
-5.05371
-6.47583
-7.73315
-8.31909
-9.18579
-8.6731
-7.4707
-6.92749
-6.71387
-7.90405
-9.375
-9.49707
-9.05762
-8.3252
-7.73315
-7.67212
-7.13501
-5.74341
-5.0293
-5.31006
-6.04248
-6.21338
-4.02832
-1.67236
0.286865
0.183105
-0.909424
-2.27051
-3.22266
-2.7771
-2.45361
-0.952148
1.45874
4.82788
7.72095
10.4431
11.6333
11.3098
10.6873
11.7188
13.4216
14.4104
14.1235
11.1938
8.5022
8.09937
9.76563
12.854
14.6118
14.9292
14.5569
14.6545
13.6414
11.6333
9.3689
5.70679
2.66724
0.98877
-0.158691
0.201416
0.98877
1.24512
0.286865
-1.59302
-2.71606
-3.04565
-3.53394
-4.25415
-4.60205
-4.09546
-2.7771
-2.2522
-3.8208
-5.98145
-7.17773
-6.63452
-4.06494
-1.59302
-0.598145
-0.311279
0.0305176
-0.335693
0.146484
-0.378418
-1.87378
-4.11987
-8.02002
-11.1389
-11.7065
-10.083
-8.28247
-6.7688
-7.42798
-9.74731
-11.8225
-13.4338
-13.3118
-12.2742
-10.9863
-10.1868
-11.9995
-13.8245
-14.3494
-14.4958
-15.1733
-15.9424
-16.748
-16.5405
-15.0208
-13.2935
-11.731
-10.8887
-10.8521
-11.8164
-13.8611
-15.3137
-15.3015
-15.0024
-14.8499
-13.9282
-13.8306
-13.4949
-12.561
-14.1541
-16.9006
-18.5242
-18.927
-16.9617
-13.6658
-9.75952
-6.4209
-5.11475
-3.9856
-3.10669
-1.88599
0.610352
3.39966
5.86548
7.84302
8.75244
9.14307
7.04346
2.30713
-3.79028
-8.72803
-11.1389
-9.68018
-6.68945
-4.65698
-3.91235
-4.21753
-4.37012
-3.93066
-4.15039
-6.10962
-8.78906
-12.323
-15.0146
-15.7471
-15.4114
-15.0696
-14.8743
-15.3931
-16.2292
-17.511
-19.1528
-22.4792
-25.8545
-28.4607
-28.7903
-26.7456
-25.2686
-24.1028
-24.7742
-24.9878
-24.585
-23.9624
-23.877
-22.1191
-19.7876
-16.4185
-13.9343
-12.1277
-10.9314
-9.17969
-7.50122
-5.31616
-3.86353
-1.88599
-0.878906
-1.06201
-2.64893
-4.25415
-5.45044
-5.69458
-4.98657
-4.30908
-3.16772
-2.4353
-2.92969
-3.73535
-4.76685
-5.96313
-7.44629
-10.0342
-13.2385
-14.978
-15.6738
-16.3025
-15.9546
-14.9658
-12.6343
-9.36279
-7.03735
-6.89697
-7.8186
-8.55713
-7.93457
-5.896
-3.61938
-1.48315
0.793457
1.87378
1.81885
1.82495
1.62354
1.85547
2.0874
1.46484
0.604248
-0.628662
-0.299072
4.30908
8.69141
12.915
15.1123
15.3442
15.1367
15.8264
17.2852
17.7368
17.395
16.5283
14.4348
11.3892
9.00879
8.1543
9.85718
11.6028
12.0605
11.261
9.58862
8.43506
7.73315
5.46265
3.4668
2.47192
3.41797
4.66919
5.59692
5.48096
5.93262
8.59375
12.1948
15.1184
16.1804
15.6982
15.155
14.3188
12.2314
7.47681
2.80762
-0.0732422
0.292969
3.49121
6.43921
7.90405
8.1604
6.35376
3.60718
1.02539
-0.396729
0.0427246
2.2583
4.93164
6.54297
6.01807
3.03955
0.152588
-0.744629
0.701904
3.93677
5.87769
5.68848
5.63354
5.32227
6.56738
7.65991
9.15527
12.1216
