# Supplementary material for: An adaptive singular spectrum analysis method for extracting brain rhythms of electroencephalography
Source: PeerJ. 2017 Jun 28;5:e3474. doi: 10.7717/peerj.3474 (PMC5493032; doi:10.7717/peerj.3474)
Supplement: Supplemental Information 1 — Descriptions of all the functions in the Matlab codes are as follows: EEG_SSA: The main function program func_embedding: This function is the time-delay embedding step. It maps the one-dimensional data onto a multidimensional trajectory matrix X using a sliding window. func_svd: This function is the SVD step in the SSA func_reconstruction: This function is the reconstruction stage in SSA based on the diagonal averaging step func_artifactsremoval: This function is the artifacts removal based on the grouping rule func_rhythmsextraction: This function is the alpha rhythm extraction based on the grouping rule func_EEGgenerationMPAmodel: This function is the simulation of EEG based on the MPA EEG model. [file peerj-05-3474-s001.zip › experimental EEG/raw EEG data/open3.xlsx]

## Sheet: Sheet1
-24.3347
-22.3083
-19.0918
-15.1611
-9.81445
-6.65283
-4.28467
-6.75659
-10.7544
-9.80835
-7.57446
-0.518799
5.2002
4.91333
0.695801
-4.09546
-7.18994
-6.56738
-4.30298
-3.14331
-4.07104
-5.5542
-6.34766
-6.79321
-6.37207
-7.08618
-9.07593
-10.9192
-12.2253
-13.3606
-13.7146
-15.2771
-17.6514
-19.5801
-20.4712
-20.0134
-20.0684
-22.2717
-25.7202
-27.4597
-27.7344
-26.1169
-24.2493
-23.9136
-24.1211
-24.9573
-27.24
-29.5471
-29.3701
-26.7334
-21.936
-17.1387
-15.2954
-16.6199
-18.457
-18.6279
-18.6584
-17.1082
-15.1367
-14.5508
-14.4104
-14.7034
-15.2649
-14.5752
-13.8794
-13.1287
-13.8489
-15.2893
-17.0532
-18.042
-17.6392
-16.7419
-16.3147
-15.7104
-16.3147
-16.7358
-17.395
-18.4998
-18.0237
-16.3147
-12.7441
-8.87451
-6.29883
-5.16357
-4.59595
-4.27856
-3.61328
-3.1311
-3.52173
-5.2124
-6.9397
-8.82568
-9.88159
-8.3313
-4.71802
0.22583
5.24292
8.74023
8.83179
6.86035
5.12085
4.92554
5.92651
6.64673
4.55933
0.482178
-4.06494
-6.73218
-7.57446
-6.92139
-6.90308
-7.83081
-11.0229
-16.0706
-21.2402
-24.5483
-25.9155
-25.9094
-25.3723
-23.877
-21.6919
-19.1711
-17.3035
-17.5049
-19.342
-21.1182
-23.9441
-25.8911
-26.3794
-26.1108
-24.8779
-23.4436
-22.8027
-22.2046
-21.3379
-21.0266
-20.0378
-17.9382
-13.501
-9.65576
-7.08008
-7.15942
-8.84399
-9.8938
-8.77686
-6.70776
-3.61938
0.0366211
1.13525
1.51367
0.219727
-1.51978
-1.55029
0.646973
3.36914
4.79126
4.43115
3.55835
3.49121
4.64478
6.2439
6.18896
5.63354
4.63867
3.94897
1.57471
-1.23291
-4.60815
-7.14722
-7.83081
-7.13501
-6.47583
-7.78809
-9.76563
-11.438
-12.1948
-11.8164
-12.3413
-13.7817
-15.2527
-14.1541
-10.0647
-5.87769
-2.86255
-3.09448
-4.98047
-6.20117
-6.73828
-6.46362
-5.56641
-2.22168
1.14136
5.60913
8.22754
8.00171
8.43506
9.51538
11.145
12.4512
12.2742
12.2864
13.562
14.4165
13.4644
11.7493
11.1206
11.5417
14.3738
17.3767
18.4692
18.4631
18.3228
18.7073
19.458
21.875
22.8516
20.5994
16.1316
9.65576
4.26025
0.55542
-0.140381
1.01929
1.53198
0.823975
-1.33667
-4.19922
-7.06177
-10.3333
-13.0188
-15.8691
-17.6819
-17.8955
-18.103
-19.0796
-19.458
-18.9636
-18.0908
-16.4551
-14.1663
-12.561
-12.1887
-11.8713
-12.7014
-14.9597
-15.9424
-17.0532
-18.0603
-17.749
-17.2974
-16.8396
-15.2527
-13.4033
-10.2722
-7.73926
-6.79321
-6.90918
-7.48901
-6.7749
-5.14526
-3.91846
-4.02222
-5.5542
-7.2998
-7.73926
-7.87354
-7.17773
-5.3894
-3.50952
-1.66016
-0.518799
-1.0437
-3.04565
-5.41382
-7.31201
-7.85522
-8.3313
-9.14307
-9.75952
-10.1868
-8.95996
-7.35474
-5.61523
-4.98657
-3.80859
-0.817871
2.7832
5.53589
5.76172
3.8269
1.17188
-0.183105
-0.128174
1.03149
2.6123
4.74854
6.75659
7.85522
7.79419
7.70874
6.92749
7.51343
9.30786
10.4187
9.63135
7.00684
4.09546
2.11182
3.38135
7.23267
10.9924
13.3118
13.3301
11.2366
7.76978
6.26221
6.81763
8.97827
11.1511
11.4136
9.65576
8.00781
7.94067
8.8562
8.88062
6.72607
3.32642
0
-1.0498
-0.610352
-0.744629
-1.68457
-3.10669
-4.77295
-5.68848
-5.7312
-6.10962
-5.34668
-4.13818
-4.90723
-5.13306
-5.35889
-6.39648
-6.92749
-9.021
-12.1155
-13.8245
-14.6484
-15.1123
-16.6443
-19.4092
-22.345
-23.877
-23.8281
-22.9065
-22.0581
-20.7947
-18.6035
-14.6301
-9.94873
-5.74341
-3.97949
-3.80859
-4.01611
-3.23486
-3.16162
-4.23584
-6.58569
-8.78296
-8.54492
-5.17578
-0.0854492
4.61426
7.14722
7.53784
6.40869
5.58472
4.66309
5.34058
5.65796
6.9397
7.61719
7.73926
7.8186
6.7627
4.23584
1.53809
-1.12305
-2.86865
-2.9541
-2.75269
-2.11182
-1.67847
-0.524902
0.921631
1.45874
2.0813
1.42212
1.08032
0.323486
1.05591
2.00806
3.45459
4.37012
5.26733
6.17676
5.47485
3.41187
-0.201416
-4.15039
-6.03027
-6.79932
-6.45752
-4.63867
-2.52686
-1.45264
-1.19629
-1.95313
-3.01514
-3.27759
-3.68652
-4.57764
-6.28662
-7.15942
-7.59277
-7.4585
-7.08008
-6.7749
-6.604
-5.94482
-4.94995
-3.54614
-4.06494
-5.67627
-7.9834
-9.8938
-10.6689
-10.3882
-10.6995
-10.6445
-10.6262
-10.1135
-8.90503
-8.01392
-6.32324
-4.94995
-3.20435
-1.5625
0.469971
1.2146
1.99585
2.20947
1.32446
0.866699
1.36108
2.80762
4.6936
6.5979
8.70361
9.96704
10.6323
9.77173
7.39136
4.36401
2.76489
2.86255
4.41284
7.73315
9.58862
10.8643
11.5479
11.0596
11.1511
12.9395
15.6311
18.2251
18.7805
16.4734
14.1602
12.7991
14.6118
17.6208
19.0796
20.2515
20.5566
20.2332
19.4763
17.4438
15.3381
14.1663
16.5833
18.6707
19.8608
19.6777
16.9495
14.5752
14.3066
15.2588
16.7603
18.0359
18.6951
18.9758
18.1091
16.0828
12.6953
8.76465
7.43408
6.9397
8.28857
9.33228
8.60596
6.50024
2.64282
-0.183105
-1.47095
-0.384521
1.49536
2.01416
0.189209
-2.46582
-3.36304
-3.38135
-3.54004
-3.57666
-3.52783
-2.50854
0.762939
4.21143
6.48193
7.4707
7.42188
7.20215
6.57349
6.13403
6.38428
6.03638
5.13306
4.42505
4.46777
5.33447
7.67822
10.0159
11.3953
12.6709
13.324
13.5315
14.0198
15.1062
16.2842
17.2668
17.2974
14.7827
10.9802
6.91528
3.92456
3.21655
5.16357
7.26929
8.03223
6.72607
2.19116
-3.40576
-7.86743
-10.8398
-11.7249
-11.6821
-11.9202
-13.1409
-15.3748
-17.0654
-18.7073
-19.1345
-18.7866
-19.2017
-19.4641
-20.1355
-19.043
-16.9739
-14.1418
-12.1216
-11.1877
-10.6873
-10.1929
-10.2905
-9.96094
-11.1206
-12.3352
-11.7859
-10.8276
-9.21021
-7.58057
-6.90918
-8.45947
-10.4309
-11.8774
-13.147
-12.8662
-12.1521
-11.0046
-10.144
-8.02612
-5.57861
-2.10571
0.146484
2.03857
3.49731
2.69775
0.0976563
-3.57666
-6.06079
-6.28662
-5.65186
-4.29688
-4.49219
-4.30298
-3.10059
-2.37427
-2.96631
-6.04248
-10.26
-13.4949
-14.2944
-11.853
-7.64771
-5.01709
-6.29272
-8.6731
-10.8887
-10.9558
-10.083
-10.376
-8.1604
-4.03442
1.15356
4.88892
4.60205
2.22778
0.561523
1.3855
2.92969
4.62036
7.1106
10.4919
14.0076
16.1682
16.1133
14.3066
12.1033
10.1624
9.46655
8.89282
9.69849
10.2905
10.2905
10.3699
10.1624
10.6628
12.5977
13.562
13.5803
13.2019
11.6577
12.1216
13.1409
14.6179
15.2893
14.3555
13.2446
11.5784
10.1563
9.2041
8.80737
8.80127
8.52661
9.23462
9.62524
10.2295
10.9131
10.5347
9.0271
6.29272
3.17383
0.982666
1.19629
2.27661
4.65698
7.04956
7.94067
8.21533
7.97119
6.71387
7.2937
7.2876
6.99463
5.74341
4.07104
3.71094
3.86963
4.91943
5.31006
5.82275
6.06079
5.29785
3.31421
0.854492
-0.708008
-1.83716
-2.53296
-2.76489
-2.69775
-2.37427
-1.54419
-2.72827
-4.41284
-6.81152
-9.60693
-10.2234
-8.97217
-6.72607
-4.85229
-4.93774
-5.43823
-5.7312
-5.2063
-3.97339
-5.68237
-7.4707
-8.8501
-8.43506
-8.55103
-8.78296
-9.77783
-10.7971
-10.8032
-12.0911
-14.386
-15.509
-15.6555
-13.8123
-11.5051
-10.8887
-11.3342
-11.5295
-10.2539
-9.60083
-9.71069
-10.3149
-10.0647
-8.25806
-5.12085
-1.05591
2.27661
4.66309
6.46973
7.20215
6.21338
6.22559
7.32422
9.33228
10.1196
9.79004
8.31909
6.08521
4.14429
2.0752
-0.299072
-1.43433
-1.92261
-2.31323
-3.9917
-6.12183
-7.28149
-5.48706
-1.16577
2.44141
3.86353
0.897217
-3.28979
-5.68237
-8.35571
-10.0525
-12.0422
-15.6982
-18.5059
-20.8557
-22.1558
-23.7061
-24.8779
-25.9583
-26.1475
-26.0071
-26.5991
-28.9856
-33.9844
-38.5925
-40.7715
-41.748
-41.2354
-39.1724
-37.8113
-36.3708
-34.5154
-35.2112
-36.8835
-37.3657
-37.6465
-36.5967
-34.3018
-31.427
-29.1504
-26.2817
-23.7366
-22.7417
-22.5891
-21.8628
-20.3735
-16.7053
-12.1887
-8.29468
-7.22046
-8.39233
-9.97925
-12.4939
-13.562
-14.9902
-16.4734
-15.6982
-12.9395
-8.54492
-3.72314
-0.476074
1.49536
4.10156
6.78711
9.71069
13.3972
16.9128
20.3857
22.6135
23.4497
22.0947
20.7458
21.875
25.5127
30.2551
33.1665
32.5989
28.595
24.1638
22.4487
24.1089
28.2288
33.1116
37.8601
39.8804
40.6372
40.1428
38.739
38.3911
39.1541
40.7104
41.5283
41.4185
40.3687
39.7827
40.6677
42.3096
44.635
45.4651
44.7327
42.9932
40.3503
38.7634
36.2488
34.8511
35.8032
37.0361
39.7644
42.0471
41.5894
39.4348
38.1653
37.3962
37.6587
39.1724
40.2893
39.8376
38.4338
36.4929
34.4116
32.489
31.3599
31.6895
32.7271
35.8765
39.7888
43.4143
46.875
48.6816
48.0103
46.2158
44.3909
43.0237
43.396
45.4529
46.8933
48.3032
48.4436
46.6187
43.3472
40.4907
39.9292
40.8752
41.6809
42.0166
42.4255
42.8467
44.2688
45.2698
42.9565
40.3992
39.0686
39.8743
42.7734
46.5454
49.0906
50.0305
50.6653
51.8005
52.8381
52.5452
50.2441
47.9675
48.5962
52.4963
59.0271
64.679
67.4805
68.4326
67.4744
64.9475
62.2009
59.3262
56.7932
54.48
52.4536
51.239
50.3296
50.7385
51.4587
51.5137
50.1709
46.3501
41.6992
36.3892
31.7627
27.948
24.1272
21.3501
20.0928
20.5688
22.8027
23.7732
24.2493
23.1873
20.99
18.8477
15.1123
10.2112
4.37622
-0.0976563
-2.22168
-1.53198
-0.726318
-0.506592
-1.0498
-1.36108
-2.09961
-2.27661
-3.91846
-6.89697
-10.6567
-13.8184
-15.3809
-15.8508
-15.3809
-16.5955
-19.0918
-20.697
-23.4131
-24.3835
-25.5127
-26.0437
-24.9817
-23.7
-23.4009
-23.3459
-23.9868
-25.4578
-28.1067
-32.7515
-37.1277
-40.9851
-42.5903
-44.7876
-48.4009
-52.4414
-55.6885
-55.1453
-52.6611
-50.3967
-49.6216
-50.8179
-53.2104
-54.3762
-54.7729
-53.4302
-50.885
-47.5098
-43.7866
-42.1631
-42.8467
-45.1172
-46.9788
-47.2656
-44.0796
-39.2822
-34.6619
-30.1819
-25.0061
-21.4294
-19.3481
-20.0562
-22.4731
-24.2737
-24.7498
-21.1975
-16.5222
-13.6902
-12.7075
-14.9231
-16.4307
-15.7471
-13.0432
-11.8042
-12.7686
-16.04
-18.0176
-18.927
-17.1936
-14.386
-11.5479
-8.74634
-6.65283
-5.82886
-5.41992
-5.19409
-5.2002
-5.33447
-6.87866
-8.66089
-12.7441
-16.4124
-18.5974
-19.2871
-19.2749
-19.2261
-19.9646
-23.2483
-27.655
-31.72
-35.7605
-36.5967
-36.4807
-36.908
-37.0911
-38.1042
-38.0127
-36.2671
-34.8022
-33.6914
-32.7393
-33.2947
-33.6121
-33.8501
-32.9224
-30.835
-28.4119
-26.8311
-27.2766
-27.1973
-26.8372
-25.2625
-24.2371
-25.2991
-25.5737
-26.2634
-26.4282
-26.3489
-27.6245
-29.6509
-31.5063
-33.2825
-33.4839
-31.9153
-30.2185
-28.6316
-27.7832
-28.1128
-28.4241
-28.3325
-28.5522
-28.7354
-29.0527
-29.8401
-32.1594
-34.8633
-35.9253
-35.0342
-33.7097
-32.2571
-31.9519
-32.7087
-33.8501
-35.5225
-38.147
-39.624
-38.5315
-36.7554
-34.7839
-33.4229
-33.4534
-33.0322
-30.6519
-27.0752
-23.3032
-18.4204
-14.9353
-11.7615
-8.60596
-6.89087
-7.24487
-8.04443
-8.09937
-6.51245
-2.94189
-0.427246
-0.274658
-2.57568
-5.47485
-8.44116
-9.14917
-7.95288
-5.84106
-2.86255
-0.878906
0.0488281
-0.274658
0.10376
0.537109
1.30615
2.55127
3.19214
3.6438
2.52686
1.12915
-0.0854492
-2.32544
-3.39355
-4.44946
-5.71289
-6.78101
-7.56836
-8.63647
-9.86328
-10.791
-11.3586
-11.2976
-10.9497
-10.0525
-9.32007
-9.60693
-12.0178
-14.7949
-16.8457
-15.7654
-13.623
-10.73
-8.77075
-7.04346
-6.46973
-7.73315
-10.2295
-12.3352
-12.5366
-9.79004
-6.90308
-5.7373
-4.29688
-2.19727
1.42212
5.35278
7.55005
7.2876
5.0415
2.23389
0.323486
-0.32959
-0.543213
-1.58081
-2.88696
-3.8269
-4.8584
-5.52368
-6.47583
-7.67822
-9.10034
-10.6262
-12.6892
-15.1306
-16.7847
-18.0969
-18.4875
-18.1458
-15.7715
-11.5845
-7.77588
-5.86548
-6.38428
-10.3699
-13.8062
-16.3818
-17.1143
-17.3462
-18.2678
-19.2322
-18.7805
-16.3574
-12.4756
-8.95996
-8.35571
-8.96606
-10.2966
-9.38721
-6.28662
-1.64795
2.7832
6.49414
8.23975
9.552
10.7788
11.7981
13.2629
15.387
18.3472
21.8201
25.0732
27.6001
27.8259
27.1545
26.239
25.9888
27.8381
30.011
31.9641
33.2947
33.1421
33.0627
32.4463
32.1228
32.1411
33.1116
34.2346
35.6689
36.3586
34.3079
32.55
32.1899
33.6792
36.8713
39.4958
39.679
38.208
36.8103
35.6873
35.4309
35.5225
36.3281
38.3301
40.509
41.2842
41.217
39.4592
36.2549
31.8787
27.0813
23.6938
22.7356
25.0793
27.5879
29.3579
29.6814
29.1687
28.302
27.2034
25.9155
25.9399
26.7456
27.5269
27.4231
27.2278
26.4465
26.9653
28.5095
30.542
32.605
33.5449
34.0759
31.7017
29.6204
28.2288
27.9358
27.7344
26.2085
23.3215
19.8425
17.8833
17.9688
18.7866
19.165
19.22
17.7368
16.6077
16.4795
17.8589
20.9106
24.3835
26.8921
26.532
24.3347
22.0642
20.2087
20.6787
21.7407
22.8271
23.6145
24.1882
26.0132
28.4363
30.6885
31.9092
31.4148
29.2419
26.3
23.9136
23.7061
25.7874
28.0457
30.2734
29.7668
26.6968
23.3887
22.4792
23.9807
27.1851
29.6448
29.4678
26.7639
23.7
23.0225
23.0591
23.2727
23.3276
22.644
22.168
23.7122
25.7263
26.3
26.7029
27.3071
27.8564
29.4495
31.3232
31.5063
30.9998
31.0364
30.0537
29.1443
28.2776
28.0029
28.8452
30.426
30.4993
28.0823
24.3164
19.3726
16.1865
13.1104
9.90601
7.32422
5.48706
5.3894
5.76172
6.61011
6.99463
6.86646
6.69556
5.5603
4.49829
4.11987
4.94995
8.44116
12.5
14.9841
15.8875
16.5222
18.0298
21.3928
23.8831
23.3887
21.0388
18.8538
18.0847
18.2861
18.9087
19.6167
21.3867
22.3511
23.4375
22.5952
19.3909
16.6504
14.0869
12.4146
12.207
11.5967
10.4614
8.79517
7.17773
6.5979
6.79321
7.12891
7.59888
8.99658
10.8704
12.1948
12.738
12.5061
12.0178
11.9202
10.6628
9.44824
9.35669
10.6689
13.5498
17.1082
19.5068
21.8018
23.7854
24.0112
22.1558
18.2434
14.093
11.5662
8.70361
7.40967
7.08008
8.55713
11.4075
15.8691
18.8416
19.8486
19.8425
19.4519
18.3594
18.5852
19.6472
20.4895
22.583
23.6877
23.1445
22.4976
20.7642
19.0613
19.3909
20.3064
20.0928
17.5232
14.3127
11.5662
10.6689
11.2793
10.5591
8.00171
5.80444
5.2063
6.63452
8.99048
9.82666
10.144
9.39941
8.8562
9.92432
12.9883
15.979
17.9321
15.863
12.4573
10.4858
10.498
11.7249
13.5437
13.092
12.8052
13.385
15.094
15.4358
13.8
11.4441
8.60596
7.72705
7.83081
7.25708
6.73218
6.23169
7.39136
10.0952
12.262
12.9822
11.5051
10.3088
10.3699
11.676
12.4084
12.0667
11.1511
10.6873
12.3718
15.1428
17.1631
18.3594
18.4509
17.6331
17.3584
18.3899
19.6228
21.0144
21.7834
20.282
17.3584
14.4958
11.0474
8.78906
8.26416
9.16748
11.3098
15.4968
19.1895
20.9717
20.7397
17.7368
14.0198
11.5723
9.75952
9.83887
11.5906
13.5315
16.2598
16.5527
14.8804
13.2263
13.1287
14.8987
17.1631
16.1377
11.4441
6.51245
3.58887
3.92456
6.64673
9.36279
10.1685
8.55713
5.31616
2.03857
-0.524902
-0.665283
-0.488281
-1.17188
-3.96118
-7.24487
-9.13696
-9.73511
-10.9619
-14.0381
-17.6819
-21.3074
-22.0337
-19.7998
-16.0706
