# Supplementary material for: An adaptive singular spectrum analysis method for extracting brain rhythms of electroencephalography
Source: PeerJ. 2017 Jun 28;5:e3474. doi: 10.7717/peerj.3474 (PMC5493032; doi:10.7717/peerj.3474)
Supplement: Supplemental Information 1 — Descriptions of all the functions in the Matlab codes are as follows: EEG_SSA: The main function program func_embedding: This function is the time-delay embedding step. It maps the one-dimensional data onto a multidimensional trajectory matrix X using a sliding window. func_svd: This function is the SVD step in the SSA func_reconstruction: This function is the reconstruction stage in SSA based on the diagonal averaging step func_artifactsremoval: This function is the artifacts removal based on the grouping rule func_rhythmsextraction: This function is the alpha rhythm extraction based on the grouping rule func_EEGgenerationMPAmodel: This function is the simulation of EEG based on the MPA EEG model. [file peerj-05-3474-s001.zip › experimental EEG/raw EEG data/open4.xlsx]

## Sheet: Sheet1
-0.0610352
-3.26538
-4.02832
-2.44141
0.579834
4.24194
7.50732
11.1694
17.0288
24.231
30.304
31.8604
34.1187
36.377
37.0483
32.6843
20.6909
2.34985
-14.801
-26.0925
-34.3628
-44.3726
-55.2368
-64.2395
-66.7114
-66.4368
-67.9321
-70.8618
-75.0122
-76.1414
-70.7703
-65.3687
-63.9954
-69.397
-83.1909
-97.9004
-109.833
-115.265
-118.835
-125
-135.925
-150.421
-160.187
-161.377
-159.637
-156.403
-156.006
-159.424
-164.093
-165.344
-161.987
-157.349
-150.391
-145.02
-141.968
-140.32
-139.038
-137.268
-138.428
-143.097
-150.757
-159.546
-166.26
-168.732
-168.091
-167.328
-165.985
-164.612
-162.445
-158.905
-155.579
-152.924
-149.353
-143.829
-137.146
-130.524
-129.272
-132.843
-128.54
-121.49
-110.046
-98.8159
-94.635
-94.1772
-96.9849
-100.8
-106.812
-113.434
-117.371
-117.401
-114.746
-111.694
-109.375
-107.239
-106.537
-106.659
-107.086
-108.368
-109.833
-110.901
-112.03
-112.823
-112.457
-111.389
-111.176
-111.572
-112.122
-111.572
-109.436
-106.567
-103.607
-100.403
-97.9919
-96.7102
-97.5952
-99.5789
-102.6
-103.485
-102.905
-100.494
-96.9238
-97.1375
-99.884
-97.9309
-92.7734
-85.4797
-79.6509
-78.7048
-80.4443
-78.7659
-73.9746
-69.0308
-64.9109
-62.3779
-60.3027
-58.7769
-56.8848
-56.366
-55.5725
-55.4199
-54.5654
-52.8259
-49.6826
-47.76
-47.5769
-46.0205
-43.457
-40.3137
-36.0107
-34.5459
-35.3394
-35.2478
-33.8745
-31.7993
-29.6936
-28.8696
-28.6255
-29.0833
-29.2969
-29.48
-30.0293
-29.0222
-26.4893
-25.2075
-24.0173
-24.9634
-26.9165
-28.2593
-29.3579
-30.304
-31.5552
-33.3557
-33.5693
-32.6233
-31.7383
-30.2429
-30.0293
-29.9377
-29.3274
-28.0457
-26.2756
-25.0549
-26.0315
-27.71
-30.4871
-31.0059
-30.0903
-28.3203
-26.7029
-26.001
-24.9634
-24.3225
-23.8037
-23.468
-23.3154
-22.3389
-19.8975
-17.7612
-16.2048
-15.686
-15.6555
-15.1062
-14.2212
-14.7095
-16.6931
-20.2026
-21.698
-20.4468
-16.8152
-12.7563
-10.5896
-11.7798
-13.4583
-15.8691
-16.8762
-12.8479
-9.27734
-3.84521
-1.70898
-2.62451
-5.58472
-7.90405
-8.30078
-8.69751
-9.39941
-10.6201
-12.7563
-13.9465
-13.5193
-12.7563
-14.0076
-15.564
-16.2048
-14.3433
-9.85718
-6.86646
-7.14111
-10.9558
-15.4724
-17.6392
-17.1814
-14.5569
-12.6343
-12.5427
-14.5264
-16.9983
-17.7002
-16.9373
-14.4958
-13.3667
-14.1296
-14.5874
-13.855
-11.5967
-7.59888
-4.39453
-2.44141
-1.7395
-1.12915
-0.488281
0
1.31226
2.86865
4.73022
6.71387
8.02612
7.04956
5.64575
2.89917
0.518799
-0.213623
0.244141
0.610352
-0.488281
-3.72314
-8.27026
-11.6272
-13.4888
-14.5874
-14.74
-14.2822
-14.801
-15.4724
-17.5781
-19.5007
-18.8293
-17.1204
-14.2822
-13.2141
-14.4348
-17.5781
-19.7754
-20.9045
-19.8669
-16.9983
-13.1836
-9.61304
-7.90405
-9.21631
-12.085
-16.0217
-17.6086
-17.8833
-17.1814
-16.8457
-17.0898
-16.571
-15.625
-14.5874
-14.2212
-15.8691
-17.2729
-15.9607
-12.6038
-7.75146
-4.39453
-2.47192
-2.44141
-2.01416
0.549316
3.26538
5.5542
6.68335
4.45557
1.37329
-0.976563
-0.946045
0.335693
2.86865
4.79126
5.76782
6.16455
6.50024
5.06592
1.67847
-1.77002
-6.04248
-8.27026
-8.75854
-8.39233
-7.53784
-4.91333
-1.25122
1.46484
3.20435
2.96021
2.16675
2.41089
3.23486
4.39453
5.18799
5.43213
4.54712
2.53296
-0.732422
-3.54004
-4.02832
-2.38037
0.274658
1.58691
-0.793457
-3.38745
-6.95801
-8.66699
-7.20215
-3.87573
-0.427246
1.7395
2.38037
0.854492
0.305176
1.19019
2.2583
3.35693
3.84521
4.45557
4.76074
5.18799
6.43921
7.87354
8.75854
8.94165
9.42993
9.21631
9.30786
8.81958
7.04956
6.073
6.53076
6.92749
7.17163
5.18799
3.38745
3.32642
4.21143
5.85938
6.34766
5.64575
2.59399
-1.37329
-5.37109
-5.88989
-3.90625
-0.976563
0.366211
-1.12915
-3.72314
-5.18799
-5.70679
-5.18799
-3.50952
-1.77002
-0.915527
-1.00708
-2.38037
-3.60107
-3.2959
-4.08936
-6.073
-8.05664
-9.64355
-9.3689
-8.14819
-8.60596
-10.3455
-10.4065
-9.27734
-6.80542
-4.48608
-4.73022
-5.58472
-5.70679
-3.87573
-2.01416
-1.25122
-0.946045
-0.488281
3.41797
8.75854
12.6343
13.092
9.64355
5.95093
2.41089
0.549316
0.88501
3.479
6.16455
7.56836
6.95801
4.11987
1.37329
0.88501
1.40381
1.5564
2.65503
3.90625
4.88281
5.27954
4.66919
2.62451
0.640869
0.0915527
1.00708
1.06812
1.58691
0.976563
0.732422
2.59399
4.02832
5.06592
4.88281
3.63159
2.13623
0.610352
-0.12207
0
1.86157
3.9978
6.71387
8.45337
7.41577
5.85938
3.26538
1.86157
2.80762
2.74658
3.14331
3.2959
3.63159
4.5166
5.27954
5.5542
5.98145
6.31714
6.56128
6.83594
7.04956
8.30078
8.72803
8.14819
6.5918
4.15039
2.83813
2.28882
4.36401
7.32422
10.0708
11.5662
10.437
8.42285
5.5542
4.39453
4.94385
7.26318
9.09424
10.5896
11.0779
10.8948
10.5286
11.261
11.261
11.5662
12.8174
14.6179
14.9841
13.4583
10.6506
8.94165
10.437
13.916
16.3269
15.1978
12.5427
11.1694
11.9324
14.1602
16.6016
17.7612
17.8223
16.7542
13.2141
9.52148
6.43921
4.45557
4.97437
5.98145
7.8125
9.27734
9.85718
9.00269
7.20215
5.43213
4.24194
3.50952
3.44849
5.79834
9.09424
13.7024
17.9443
20.5078
21.9116
22.2473
21.3318
20.5688
20.9961
20.9961
20.752
18.5852
14.8621
12.2986
9.73511
6.40869
2.80762
-0.0610352
-0.610352
0.793457
2.59399
2.34985
0.88501
-0.976563
-2.80762
-3.26538
-3.14331
-2.96021
-2.41089
-2.50244
-2.68555
-2.47192
-2.38037
-4.08936
-6.74438
-7.90405
-7.93457
-5.27954
-2.19727
-1.00708
-2.34985
-2.83813
-2.50244
-1.52588
-0.427246
-0.274658
-0.701904
-0.823975
0.244141
1.2207
2.65503
5.34058
8.54492
13.2751
17.5781
20.05
21.1182
21.4233
20.752
20.7825
21.0266
20.7825
20.6909
19.8669
20.0195
20.2942
20.5078
19.8059
19.8364
20.6909
23.407
26.5503
27.1606
24.0479
19.5923
15.1062
12.8174
13.3667
15.0452
14.801
12.9395
11.5662
9.64355
9.49097
9.85718
7.59888
6.04248
5.79834
7.32422
10.437
12.207
12.2986
10.9863
9.64355
9.39941
10.7422
11.322
10.9863
10.1318
9.49097
9.33838
10.437
11.2305
10.0403
9.27734
9.552
11.0168
11.6882
11.5967
9.24683
6.62231
6.19507
7.20215
9.30786
11.5051
14.801
17.5171
17.8833
16.3879
13.1531
10.7727
9.79614
10.437
9.73511
9.64355
10.6506
12.146
13.9771
14.0686
12.1155
9.94873
8.14819
7.17163
5.37109
4.15039
3.32642
3.23486
3.72314
2.01416
0.0305176
-2.50244
-4.66919
-4.63867
-3.05176
-0.946045
1.49536
4.69971
5.85938
6.40869
5.79834
3.8147
2.50244
2.38037
3.9978
6.40869
8.63647
9.552
7.35474
4.5166
2.19727
3.20435
5.85938
7.50732
6.28662
3.11279
0.335693
-0.366211
-0.762939
-1.12915
-2.62451
-3.90625
-3.66211
-3.05176
-2.59399
-1.70898
-0.335693
1.06812
3.78418
4.69971
3.11279
-0.457764
-4.30298
-7.44629
-8.27026
-6.95801
-4.66919
-1.12915
1.70898
2.10571
-1.5564
-7.04956
-11.9019
-14.6484
-14.74
-14.1296
-13.0615
-11.2915
-9.27734
-7.23267
-6.65283
-6.53076
-6.34766
-5.34058
-3.63159
-2.74658
-2.22778
-2.53296
-2.34985
-0.732422
1.19019
2.92969
3.38745
3.38745
3.17383
3.44849
4.73022
5.21851
5.31006
5.58472
6.22559
8.23975
10.1624
11.6577
12.085
11.9934
11.0474
10.9863
10.8948
11.2305
12.0239
12.3596
12.3596
11.6272
9.27734
6.92749
5.52368
5.92041
6.68335
7.93457
7.90405
7.69043
7.01904
6.2561
4.27246
3.63159
5.82886
10.2539
14.1296
14.679
10.9253
4.85229
1.95313
2.7771
6.10352
9.552
10.8643
10.2539
9.73511
8.27026
6.92749
4.48608
1.83105
-0.274658
-0.88501
1.95313
6.04248
9.52148
11.4746
11.4136
12.6953
13.7634
13.916
12.4207
9.39941
8.42285
8.69751
9.0332
7.99561
6.43921
5.00488
5.40161
7.87354
11.1084
13.4277
15.5029
15.8386
15.625
15.1062
14.5569
14.0076
13.6719
13.4583
13.4583
12.7258
12.207
12.4817
11.9629
12.5122
12.8784
13.4277
14.5874
15.625
16.4795
16.9678
17.7307
17.8223
17.4255
18.28
19.8059
21.637
22.7356
21.5759
19.989
19.4092
19.928
20.3552
19.4397
18.3105
18.219
19.165
19.1956
17.0593
13.5193
9.79614
8.45337
6.71387
3.38745
-1.64795
-6.92749
-10.6506
-11.7188
-11.1084
-10.0098
-7.04956
-3.35693
1.89209
5.76782
7.62939
7.08008
5.52368
4.94385
5.06592
7.20215
9.76563
14.0381
17.4561
20.4468
22.8577
22.583
20.05
15.2893
9.30786
4.5166
3.05176
4.94385
8.78906
13.092
17.7002
19.4397
19.4397
18.0359
16.571
16.0522
17.1814
19.3176
20.9656
22.0337
22.3694
21.8811
21.7285
21.8811
21.2708
20.9351
19.1345
17.3035
16.2048
15.4724
15.1367
13.4583
10.437
6.50024
2.2583
-0.518799
-1.0376
1.77002
4.79126
6.22559
6.073
2.34985
-1.0376
-3.38745
-3.90625
-2.99072
-1.86157
-0.274658
1.06812
2.89917
5.58472
8.81958
11.0474
11.6577
11.9629
12.6343
14.1907
16.6626
17.6392
18.3411
20.3247
22.1252
24.6277
25.5737
22.3999
18.7073
14.9231
14.0991
16.4185
18.0969
19.3481
18.4021
17.0593
17.1204
17.334
16.9983
16.0522
13.916
12.0239
10.2234
10.1013
10.6506
11.1694
11.6882
10.3149
8.3313
6.50024
4.82178
4.11987
4.69971
5.06592
5.76782
3.66211
0.610352
-1.06812
-2.83813
-3.05176
-4.05884
-4.97437
-5.21851
-3.05176
1.95313
6.62231
11.1084
13.5193
13.7634
12.8174
10.5286
8.72803
7.69043
8.23975
9.64355
12.146
15.5334
18.6157
20.9961
22.7051
24.4446
28.9917
34.4849
39.2456
41.6565
40.6494
37.3535
34.3628
31.0669
28.5339
27.0691
24.9329
21.6064
17.2729
12.4207
8.3313
5.88989
3.78418
2.28882
1.77002
2.83813
4.76074
7.35474
9.24683
10.5286
11.9019
13.6719
14.3738
14.2822
13.5803
13.2751
13.5498
14.8315
16.571
17.0288
18.4937
21.2097
24.2615
26.7944
28.0762
25.3906
20.3857
15.9607
13.031
11.8103
12.085
12.1765
10.7422
9.70459
9.61304
10.0403
10.8948
13.3057
15.8081
19.8059
22.2473
22.3083
19.3176
15.3198
13.9771
16.6016
21.3623
26.6724
29.48
29.4495
27.8625
26.5198
25.6958
24.5972
21.759
15.3503
10.3455
7.75146
8.11768
9.0332
8.17871
5.0354
2.68555
2.89917
3.87573
5.85938
6.83594
6.34766
5.5542
4.57764
3.2959
2.31934
1.83105
2.13623
3.93677
5.40161
5.5542
6.40869
6.2561
6.92749
6.92749
6.50024
5.09644
3.96729
3.96729
4.27246
3.44849
3.08228
2.80762
4.15039
5.00488
6.01196
5.85938
5.79834
7.26318
9.70459
11.9324
13.0615
12.7869
11.2
10.3149
9.64355
10.9863
11.2915
11.3525
9.91821
7.96509
6.56128
4.82178
3.54004
3.08228
2.62451
1.5564
1.52588
-0.640869
-3.87573
-6.13403
-8.8501
-10.6812
-11.0779
-11.6577
-10.4675
-7.69043
-5.37109
-4.57764
-6.40869
-9.94873
-10.9253
-10.0098
-6.50024
-2.71606
0.152588
2.68555
3.87573
3.38745
3.479
5.00488
7.84302
10.9558
13.4888
13.1836
11.1694
6.92749
3.20435
0.793457
1.31226
2.65503
4.91333
6.89697
8.94165
12.5732
14.4653
12.5427
9.33838
6.43921
4.82178
6.16455
8.20923
9.94873
12.3291
13.8855
13.6719
11.5662
8.17871
4.24194
2.74658
1.61743
0.823975
0.518799
-0.915527
-2.89917
-4.82178
-7.50732
-9.552
-10.9253
-11.1084
-12.1155
-14.1602
-17.395
-19.3176
-20.6604
-20.5383
-20.813
-22.2778
-23.1018
-23.468
-23.6206
-22.9187
-22.4609
-21.2402
-19.1345
-17.5476
-16.7542
-15.6555
-14.8621
-13.2446
-11.6577
-11.0168
-12.1155
-14.9536
-18.5547
-20.752
-19.989
-16.9067
-12.8174
-9.79614
-7.65991
-5.98145
-3.50952
-0.671387
0.854492
1.7395
1.80054
1.58691
0.152588
0.0610352
1.92261
5.85938
9.552
12.4512
12.6648
13.5498
16.1438
18.0054
18.3105
17.2119
15.564
14.0991
12.5427
9.73511
6.40869
3.26538
0.915527
-1.06812
-2.62451
-4.88281
-6.19507
-5.43213
-5.61523
-6.65283
-9.18579
-13.5498
-15.5334
-15.2893
-14.3127
-13.3972
-12.5732
-12.7563
-13.031
-14.4043
-17.4255
-20.3247
-21.5149
-20.5994
-17.7917
-15.2588
-12.6648
-11.6882
-12.0239
-13.0005
-14.0991
-15.0146
-15.7776
-16.449
-14.8315
-11.9934
-8.63647
-6.10352
-5.61523
-6.46973
-7.1106
-7.08008
-6.37817
-6.50024
-5.24902
-3.14331
-0.274658
2.59399
3.60107
2.99072
1.37329
0.488281
0.701904
1.12915
1.2207
0.335693
1.06812
2.83813
5.70679
7.62939
8.23975
6.62231
4.39453
3.8147
4.02832
4.97437
7.2937
9.18579
9.8877
10.2844
8.91113
6.40869
4.48608
3.02124
2.86865
3.96729
4.73022
4.97437
3.02124
0.305176
-1.89209
-1.31226
1.15967
4.57764
6.01196
5.52368
5.31006
7.59888
9.97925
11.1084
10.7422
9.18579
9.18579
9.91821
8.3313
4.69971
0.0915527
-3.44849
-5.88989
-7.8125
-11.3831
-14.3433
-14.6484
-13.3362
-10.2234
-7.17163
-6.50024
-6.83594
-7.04956
-9.21631
-10.8643
-11.8103
-12.9395
-11.7493
-9.12476
-6.22559
-4.76074
-5.0354
-7.56836
-9.97925
-11.8103
-11.8713
-9.27734
-5.64575
-3.44849
-3.20435
-4.54712
-6.22559
-7.04956
-7.84302
-9.21631
-10.3149
-9.49097
-6.28662
-2.86865
0.152588
1.09863
1.70898
1.77002
1.92261
2.10571
2.22778
1.92261
0.793457
-0.518799
-1.31226
0
3.32642
7.04956
8.81958
7.41577
4.76074
1.61743
0
0.305176
2.13623
4.27246
6.13403
7.32422
6.22559
4.63867
3.72314
2.89917
3.72314
5.00488
5.79834
5.43213
3.72314
4.05884
6.56128
10.9558
14.4043
14.7095
11.5356
9.82666
9.3689
9.64355
9.09424
8.02612
6.22559
6.80542
8.20923
8.48389
8.57544
7.50732
5.58472
4.11987
2.10571
-0.366211
-2.01416
-3.17383
-4.45557
-4.21143
-3.8147
-4.05884
-4.36401
-4.85229
-5.34058
-4.36401
-1.70898
0.793457
3.72314
6.01196
5.7373
4.85229
3.26538
2.44141
2.74658
3.35693
3.63159
4.11987
4.39453
4.24194
2.68555
0.976563
-0.610352
-1.19019
0.0305176
2.01416
5.00488
7.59888
7.41577
6.19507
6.43921
7.35474
9.46045
10.3149
8.97217
5.76782
2.28882
-0.0610352
-0.579834
-0.152588
2.22778
2.38037
1.12915
-0.366211
-1.06812
-0.610352
1.19019
4.39453
7.8125
10.1624
13.6108
16.6931
19.6533
23.1018
24.1394
24.4751
25.3906
25.7568
26.886
25.6958
22.6135
19.4702
16.2964
13.7939
11.5967
8.66699
8.05664
8.75854
10.9253
11.8103
9.24683
6.073
3.44849
3.35693
4.27246
4.08936
4.11987
4.63867
6.13403
6.83594
7.47681
8.02612
10.0708
12.146
12.9395
11.6882
7.78198
3.2959
3.35693
6.89697
14.7095
3.83301
2.7771
5.47485
9.30786
12.9089
13.9771
12.4756
12.6282
13.3118
15.8691
19.0979
21.7163
25.7874
30.7678
35.0647
36.2183
33.8013
31.9153
31.4148
32.5012
33.2214
32.0129
31.8115
32.5317
35.6201
37.2559
38.0371
38.5681
40.094
40.6311
40.1489
38.0249
35.376
33.9478
33.2153
33.197
32.4707
30.8105
28.5583
26.0193
25.0183
22.1741
19.5251
16.4185
13.385
13.1897
13.5681
15.8936
20.5872
29.9011
