# Supplementary material for: An adaptive singular spectrum analysis method for extracting brain rhythms of electroencephalography
Source: PeerJ. 2017 Jun 28;5:e3474. doi: 10.7717/peerj.3474 (PMC5493032; doi:10.7717/peerj.3474)
Supplement: Supplemental Information 1 — Descriptions of all the functions in the Matlab codes are as follows: EEG_SSA: The main function program func_embedding: This function is the time-delay embedding step. It maps the one-dimensional data onto a multidimensional trajectory matrix X using a sliding window. func_svd: This function is the SVD step in the SSA func_reconstruction: This function is the reconstruction stage in SSA based on the diagonal averaging step func_artifactsremoval: This function is the artifacts removal based on the grouping rule func_rhythmsextraction: This function is the alpha rhythm extraction based on the grouping rule func_EEGgenerationMPAmodel: This function is the simulation of EEG based on the MPA EEG model. [file peerj-05-3474-s001.zip › experimental EEG/raw EEG data/open5.xlsx]

## Sheet: Sheet1
-49.4995
-49.3469
-48.3398
-45.7458
-44.7083
-43.457
-40.6189
-36.9568
-33.1726
-30.4565
-29.8767
-30.5786
-31.4331
-30.9448
-29.8462
-29.5105
-29.6021
-30.7312
-32.0129
-30.7922
-27.6794
-26.7639
-27.8931
-29.9377
-32.5317
-31.9824
-28.1067
-25.116
-23.8953
-22.3999
-22.3694
-20.9351
-17.5781
-14.4958
-12.0239
-10.7117
-9.18579
-7.93457
-5.27954
-1.80054
0.213623
0.305176
-1.43433
-5.0354
-7.32422
-8.39233
-6.56128
-4.36401
-3.11279
-2.19727
-2.34985
-2.01416
-1.15967
-1.58691
-1.00708
-0.274658
0.335693
2.10571
3.38745
3.93677
2.31934
-0.274658
-2.92969
-3.08228
0.274658
5.0354
8.36182
10.0098
9.552
9.85718
12.3596
14.3738
16.9678
17.395
18.0969
20.4773
25.1465
29.8462
32.9895
34.9426
35.614
35.8887
38.2385
40.6494
42.9382
43.6096
44.7083
44.5251
44.4031
44.8608
43.6401
43.1519
43.9758
45.1355
44.0369
41.2598
37.8113
33.8135
31.25
28.3203
24.4446
21.5759
20.3552
21.8811
24.5972
26.001
25.6042
24.8718
23.1323
20.813
17.5781
14.1602
12.0544
12.1765
13.0005
14.3433
14.4958
15.8997
17.9443
19.8364
20.8435
19.928
17.5781
16.4185
15.625
15.7166
14.8926
13.1531
11.3831
9.85718
9.73511
9.39941
8.57544
8.39233
9.12476
10.7727
12.0544
12.7563
11.5356
11.1389
10.6506
10.0098
9.61304
8.42285
7.38525
5.85938
3.66211
2.86865
3.08228
4.30298
4.45557
1.58691
-1.46484
-5.06592
-7.14111
-7.14111
-8.27026
-9.15527
-8.05664
-6.10352
-3.17383
-0.457764
1.0376
2.01416
2.47192
5.21851
7.59888
8.48389
7.56836
4.63867
2.80762
2.53296
2.41089
2.53296
2.7771
3.44849
4.60815
4.60815
3.66211
2.7771
2.74658
2.34985
-0.305176
-3.44849
-3.20435
0.396729
5.70679
9.21631
8.69751
5.49316
3.84521
3.32642
3.87573
6.2561
7.84302
8.27026
7.35474
6.71387
7.26318
9.39941
12.2681
12.1765
10.6201
7.75146
5.95093
4.48608
2.89917
0.823975
-1.49536
-4.02832
-5.64575
-7.59888
-10.4065
-12.0544
-12.0239
-9.79614
-4.79126
0.0610352
1.40381
0.427246
-1.5564
-2.86865
-1.61743
-0.0305176
0.701904
-0.213623
-0.457764
0.915527
3.41797
6.98853
10.8032
11.4441
11.6577
11.7493
12.146
11.5356
10.6812
7.99561
6.37817
7.23267
7.8125
8.36182
6.19507
3.2959
0.396729
-1.83105
-2.31934
-1.37329
0.793457
3.75366
5.70679
6.13403
4.5166
1.67847
0.305176
2.16675
5.70679
8.39233
9.0332
8.54492
9.79614
12.3596
14.801
15.686
15.1672
14.9841
15.0146
15.4419
15.9607
14.9536
11.0168
6.073
-0.152588
-3.8147
-4.08936
-1.64795
0.579834
3.8147
7.35474
10.5896
12.2375
11.5967
10.5896
9.06372
8.88062
9.24683
9.09424
10.1624
12.6648
14.7095
15.7166
14.801
12.8174
11.4136
10.0403
7.84302
6.34766
6.2561
8.27026
11.8408
13.5803
12.146
8.17871
4.24194
0.946045
-1.19019
-2.53296
-2.59399
-3.479
-3.50952
-3.78418
-5.70679
-7.04956
-8.60596
-8.63647
-8.54492
-9.0332
-10.5896
-12.2681
-12.7258
-11.9934
-11.3831
-12.9395
-14.2822
-15.1672
-15.3198
-17.3645
-20.752
-26.001
-31.1584
-35.5835
-37.7502
-39.032
-39.5203
-39.917
-41.1682
-42.7246
-45.3796
-45.6238
-45.5627
-45.5627
-46.9666
-47.2107
-47.7295
-47.699
-44.7083
-41.3513
-38.7268
-34.729
-30.7007
-24.7803
-15.564
-4.66919
8.8501
21.9116
35.9497
50.7813
65.2771
80.9021
94.696
107.3
118.256
127.075
136.566
147.003
160.065
176.88
198.242
221.161
245.728
269.989
293.427
317.413
340.881
360.931
376.343
385.925
390.289
391.815
392.059
389.16
383.972
379.303
372.101
364.655
358.398
351.074
343.658
335.266
325.226
311.981
295.746
278.778
261.261
245.056
231.262
217.651
203.033
187.836
171.753
156.464
139.893
121.429
102.509
83.9539
68.6646
56.3049
46.3562
36.7737
29.0527
22.0947
15.3503
8.02612
-0.549316
-9.94873
-18.219
-25.7568
-35.4004
-47.1191
-60.8826
-73.8831
-85.9375
-96.2219
-105.713
-116.089
-126.678
-138.947
-152.74
-166.016
-178.619
-187.836
-197.54
-207.825
-219.025
-233.765
-247.925
-259.247
-268.127
-277.466
-289.124
-302.917
-317.261
-326.08
-330.17
-332.458
-334.717
-336.578
-337.25
-334.808
-327.454
-315.216
-297.974
-276.703
-252.747
-228.058
-201.294
-173.95
-144.318
-111.511
-75.1648
-33.6609
13.5803
66.5588
124.207
186.188
249.969
311.371
367.798
415.253
453.156
483.734
506.409
520.325
526.062
525.33
521.057
515.411
506.012
492.31
473.846
451.294
429.962
410.37
391.327
373.291
356.232
338.776
323.059
310.242
298.279
287.872
278.473
268.219
256.592
244.537
234.192
224.67
216.095
204.773
189.636
174.835
161.865
151.55
143.097
133.698
122.07
108.49
93.9331
79.1931
64.1785
49.8657
36.7126
24.0479
10.8337
-2.59399
-17.0593
-31.0669
-43.8232
-55.2368
-64.9719
-75.531
-85.8765
-94.6655
-103.973
-111.816
-120.148
-128.357
-135.712
-142.12
-145.264
-146.515
-145.02
-143.311
-142.181
-142.7
-144.592
-147.797
-149.841
-151.55
-152.252
-150.726
-148.102
-144.867
-140.93
-138.092
-134.827
-130.127
-124.207
-116.699
-111.725
-110.352
-109.833
-107.88
-104.156
-99.1211
-95.52
-93.5059
-91.6748
-89.5691
-86.9751
-86.4563
-88.3484
-91.5833
-94.0247
-95.4895
-95.1843
-92.865
-91.0645
-90.7288
-91.156
-93.0786
-97.1375
-100.555
-103.149
-102.722
-99.0295
-94.1467
-90.7288
-90.9424
-93.811
-96.283
-97.0764
-95.6421
-94.1467
-93.2007
-93.9026
-93.5974
-91.7053
-88.8672
-86.1816
-84.7778
-84.3811
-84.8694
-85.2661
-85.3882
-86.9751
-88.2874
-88.8367
-90.4541
-91.1865
-92.1326
-91.9189
-91.3696
-90.5457
-91.6443
-96.5576
-104.401
-112.854
-120.789
-125.671
-126.648
-126.801
-127.441
-130.432
-135.62
-140.656
-145.325
-148.224
-149.902
-150.208
-148.468
-146.027
-144.257
-142.548
-141.754
-141.113
-139.862
-138.123
-134.796
-130.707
-126.709
-123.932
-120.056
-114.471
-108.307
-102.386
-97.9919
-93.689
-88.3789
-81.7871
-74.0356
-66.1621
-57.7698
-50.7507
-46.3562
-45.1965
-44.7998
-42.9688
-37.5977
-31.5552
-26.2451
-23.3459
-22.0032
-21.2402
-20.7214
-20.05
-19.104
-17.8833
-14.3127
-10.4065
-8.54492
-9.00269
-10.0098
-9.52148
-7.99561
-5.5542
-3.41797
-1.67847
-0.335693
0.946045
1.34277
-0.0915527
-1.52588
-2.04468
-1.49536
0.518799
3.17383
2.92969
1.06812
-2.34985
-5.34058
-6.16455
-5.70679
-5.98145
-7.87354
-9.39941
-10.6506
-10.9863
-11.8713
-13.7634
-15.4114
-16.0217
-15.0757
-14.801
-15.0757
-16.9067
-17.8528
-18.0969
-18.7683
-18.1274
-16.5405
-13.3972
-10.3455
-8.78906
-10.1013
-12.6038
-15.1062
-16.6016
-16.6321
-16.2659
-17.1814
-18.5547
-20.3857
-21.3623
-21.3318
-20.5688
-19.5313
-18.4326
-16.9373
-15.1672
-13.5803
-11.3525
-8.8501
-6.2561
-4.94385
-4.15039
-2.65503
0.457764
3.57056
6.16455
6.13403
4.57764
3.17383
1.31226
0.366211
0.335693
2.34985
5.40161
6.92749
8.23975
10.4065
12.207
14.2822
15.2283
13.1531
10.8948
10.8643
12.3291
14.8315
17.1204
17.6697
16.8457
16.7236
17.4866
18.7378
19.0125
19.2261
19.8059
20.3247
21.0876
20.3552
18.7073
18.8599
18.28
18.5852
16.51
12.146
6.65283
2.7771
1.00708
-0.488281
-0.671387
-2.2583
-4.45557
-4.42505
-5.34058
-6.50024
-7.47681
-7.53784
-6.40869
-4.97437
-3.84521
-4.30298
-5.70679
-7.90405
-11.0474
-12.8479
-12.1765
-9.12476
-4.94385
-2.83813
-3.72314
-6.2561
-9.58252
-10.7117
-9.33838
-6.74438
-5.82886
-6.74438
-9.33838
-11.8713
-11.7188
-10.3455
-8.60596
-7.53784
-7.23267
-6.34766
-5.58472
-3.479
-1.15967
1.15967
4.05884
7.14111
9.64355
10.5896
10.6201
10.0403
10.0708
10.5591
12.7869
14.74
16.1743
17.2729
16.9983
16.51
17.2119
18.9514
21.2708
23.8342
26.7334
29.7852
31.9519
33.3557
32.1045
30.6702
30.6091
31.0364
31.8909
32.2266
32.7148
33.3252
35.2173
35.7361
34.729
32.6538
29.1748
26.3367
24.0173
22.3999
21.0571
18.3716
15.0452
12.0239
10.5591
11.9019
14.4043
15.7166
15.8691
13.5498
9.8877
6.01196
2.89917
0.305176
0.579834
1.52588
1.52588
1.89209
0.579834
-1.31226
-3.63159
-5.27954
-6.31714
-6.19507
-4.02832
-0.946045
1.89209
4.30298
6.89697
7.96509
10.3455
11.7798
12.4817
12.0544
10.5286
9.18579
7.96509
7.84302
8.48389
9.0332
7.84302
7.23267
7.17163
9.3689
12.5122
14.9231
15.5334
14.8315
15.0146
15.8997
16.4795
17.4561
19.5923
21.3623
22.2778
21.2097
18.28
15.9912
16.2048
18.6768
20.2942
19.928
17.9138
16.2354
14.8621
14.2822
13.7634
12.2681
11.5356
12.5122
13.9771
15.3503
14.5874
13.2141
10.9253
9.85718
10.4675
13.4277
17.1509
20.6909
22.8271
22.4609
21.6064
22.4915
25.177
28.4729
29.5715
26.9775
23.8342
21.5759
20.3247
19.5923
18.1885
16.1743
15.4419
17.7307
20.05
22.3083
22.8271
22.1863
21.5454
21.5454
22.2168
23.2544
21.759
19.0125
15.8386
13.7939
14.1602
16.2354
18.28
19.6838
19.0735
17.9138
16.2659
14.5569
13.5498
14.4958
16.1133
16.9678
15.1367
10.6812
6.89697
5.52368
6.37817
7.56836
6.22559
3.57056
0.579834
-2.01416
-4.76074
-5.95093
-4.66919
-4.69971
-5.24902
-6.65283
-8.60596
-8.11768
-5.98145
-5.24902
-4.5166
-2.34985
-0.366211
2.10571
1.0376
-0.976563
-2.41089
-1.89209
-0.152588
1.92261
2.16675
1.49536
0.946045
1.43433
3.14331
6.95801
10.376
11.322
9.85718
8.63647
9.15527
11.2
13.6108
14.0991
12.0239
10.8643
10.1013
9.0332
8.17871
7.59888
7.72095
8.63647
8.3313
6.7749
4.85229
3.2959
1.5564
-0.0915527
-1.2207
-1.49536
-1.52588
-1.58691
-3.05176
-5.92041
-9.3689
-12.3901
-13.9771
-14.1907
-12.4207
-10.4675
-11.2
-11.9324
-11.3525
-9.552
-7.23267
-6.2561
-8.42285
-10.7117
-12.207
-12.5732
-12.7869
-13.7939
-14.9536
-15.5029
-14.4653
-13.5193
-12.1155
-11.6272
-12.207
-12.7258
-12.6038
-11.1389
-7.20215
-1.58691
4.48608
8.05664
8.14819
6.22559
4.21143
4.02832
6.62231
10.2234
13.7634
15.1062
15.0146
15.1367
15.1062
16.6321
16.6321
13.7634
8.66699
3.9978
2.68555
2.83813
4.60815
4.66919
2.99072
0.640869
-2.34985
-4.21143
-6.01196
-7.53784
-10.2234
-13.8245
-16.51
-17.2424
-15.2893
-12.6648
-11.4746
-12.5732
-13.3057
-13.3667
-11.5967
-9.27734
-8.27026
-7.14111
-6.073
-4.18091
-1.46484
2.16675
3.05176
1.67847
-2.31934
-7.62939
-11.7188
-13.916
-14.6484
-15.1978
-13.5193
-11.1389
-8.45337
-7.20215
-8.02612
-7.75146
-6.40869
-4.5166
-3.14331
-3.54004
-3.93677
-3.479
-2.89917
-2.53296
-3.05176
-5.52368
-7.87354
-9.42993
-10.8643
-11.3525
-11.5662
-13.6719
-15.686
-16.7542
-16.9373
-16.3269
-15.9912
-16.8457
-18.8599
-20.0806
-21.2097
-22.2168
-24.1394
-27.3438
-29.4189
-29.7852
-28.7781
-28.3203
-27.9236
-28.1677
-30.1208
-30.9143
-30.8838
-29.2053
-26.2756
-23.468
-21.6675
-21.0266
-20.9045
-21.4844
-23.8953
-26.3977
-28.1677
-27.9846
-27.8931
-28.5339
-29.48
-30.4565
-31.5857
-31.7688
-32.4707
-33.1421
-33.2336
-34.0576
-34.2102
-34.0271
-34.2407
-33.4778
-32.1655
-29.1138
-26.001
-24.6582
-25.0549
-26.5198
-26.3367
-24.0173
-20.3857
-16.8762
-12.4512
-5.88989
0.732422
8.48389
14.8926
21.0266
27.4353
33.7524
41.2598
47.5769
52.887
59.3872
64.7583
71.3196
77.5757
82.2449
85.6934
88.2568
91.6138
97.5952
106.11
114.807
122.437
128.204
132.904
136.688
139.74
139.832
137.238
133.545
129.913
126.77
125.427
125.153
124.908
123.016
119.904
115.967
111.298
106.537
100.769
93.9941
87.4023
81.8787
76.8433
72.3877
66.9556
59.3262
49.6216
39.4592
29.9683
23.6206
19.2261
14.74
9.30786
2.59399
-4.05884
-10.4065
-14.9841
-16.6321
-17.7002
-19.3481
-22.3389
-26.4282
-30.1514
-34.0576
-38.8794
-43.9148
-48.2483
-51.0254
-53.3142
-56.3049
-59.6313
-61.4624
-61.9812
-61.1877
-59.2651
-59.2041
-60.73
-62.6831
-65.033
-67.1692
-69.0613
-70.5261
-71.5637
-71.3196
-69.9768
-69.7327
-69.7937
-68.4204
-65.1855
-60.8215
-57.6782
-55.5725
-55.2979
-53.7109
-50.3845
-47.1191
-44.4031
-41.9922
-40.4968
-36.1023
-30.4871
-26.3367
-25.238
-25.7568
-26.886
-25.4517
-21.1182
-16.0522
-11.0474
-5.49316
-0.793457
3.08228
5.49316
6.83594
7.50732
8.3313
10.3455
12.5427
13.8245
12.1765
9.33838
8.17871
9.73511
13.7939
16.5405
17.395
16.1438
14.3127
13.916
13.3667
12.97
13.3057
14.8926
17.4866
21.1182
23.8037
25.0244
25.0854
24.1089
24.353
26.3977
27.71
30.2124
31.4331
32.5317
34.4238
36.1023
36.8042
36.1633
35.0037
33.5388
32.8064
32.959
33.5999
35.4309
38.6047
41.2903
43.8843
45.8984
45.8374
45.5322
44.7998
44.1895
44.1895
45.8069
49.8962
54.3518
59.9365
63.7512
66.4673
69.3054
72.4487
75.1038
80.8716
87.2498
95.7642
108.185
121.826
137.36
153.534
167.725
180.054
192.2
203.308
212.799
220.367
225.922
230.255
234.283
237.488
240.997
244.69
249.176
251.587
248.383
241.577
233.521
224.396
215.24
205.109
192.322
176.758
159.851
142.639
124.908
106.14
87.9822
69.458
51.4832
34.9121
19.7449
5.64575
-6.89697
-20.5078
-33.9661
-47.3328
-59.2957
-68.9087
-77.3315
-83.8623
-89.1113
-91.4307
-92.1936
-94.3604
-98.938
-105.652
-111.206
-116.241
-120.575
-124.146
-126.465
-128.784
-130.737
-132.568
-136.2
-138.275
-139.587
-141.602
-144.318
-146.088
-148.163
-148.071
-145.905
-144.714
-144.806
-144.623
-145.447
-143.951
-140.137
-134.125
-128.418
-123.016
-117.859
-113.77
-111.633
-110.901
-109.894
-108.215
-105.194
-101.563
-99.0295
-96.8323
-95.8252
-95.7031
-96.7102
-97.8699
-97.168
-94.0857
-90.1184
-87.4329
-87.1887
-90.21
-92.1021
-92.1021
-89.4165
-85.2966
-82.3669
-80.658
-79.1321
-75.3784
-69.397
-61.3403
-54.657
-51.0864
-50.7202
-50.9644
-49.0112
-43.8538
-37.6587
-33.1116
-30.2124
-28.7476
-26.4587
-23.8037
-20.4468
-16.9983
-14.0076
-9.61304
-4.88281
0.854492
6.65283
11.9934
16.3574
19.9585
21.1792
20.874
19.7449
19.5923
21.8201
23.9258
25.2075
23.3459
20.5078
17.8833
15.1672
10.8948
5.88989
-0.579834
-6.46973
-11.261
-16.4795
-22.5525
-30.365
-39.6118
-49.9878
-59.4788
-66.4673
-70.9229
-73.6084
-76.6907
-81.7566
-88.623
-95.1843
-98.2361
-98.4802
-98.175
-100.769
-104.95
-108.398
-110.901
-111.481
-112.488
-114.96
-116.089
-117.096
-119.232
-122.284
-124.359
-123.84
-121.399
-118.347
-114.838
-112.03
-108.063
-101.807
-94.1467
-84.9915
-73.7
-61.3403
-48.584
-37.0483
-26.1841
-15.3198
-1.98364
12.7563
29.7241
46.051
61.8896
77.3621
93.4143
111.176
129.425
148.743
166.748
183.929
201.202
215.271
227.264
234.955
239.899
249.39
262.878
277.985
291.687
303.07
314.331
328.857
348.358
370.483
392.426
414.886
438.446
461.456
483.337
500.946
512.329
518.555
520.447
523.407
530.914
538.635
546.143
549.713
