# Supplementary material for: An adaptive singular spectrum analysis method for extracting brain rhythms of electroencephalography
Source: PeerJ. 2017 Jun 28;5:e3474. doi: 10.7717/peerj.3474 (PMC5493032; doi:10.7717/peerj.3474)
Supplement: Supplemental Information 1 — Descriptions of all the functions in the Matlab codes are as follows: EEG_SSA: The main function program func_embedding: This function is the time-delay embedding step. It maps the one-dimensional data onto a multidimensional trajectory matrix X using a sliding window. func_svd: This function is the SVD step in the SSA func_reconstruction: This function is the reconstruction stage in SSA based on the diagonal averaging step func_artifactsremoval: This function is the artifacts removal based on the grouping rule func_rhythmsextraction: This function is the alpha rhythm extraction based on the grouping rule func_EEGgenerationMPAmodel: This function is the simulation of EEG based on the MPA EEG model. [file peerj-05-3474-s001.zip › experimental EEG/raw EEG data/open6.xlsx]

## Sheet: Sheet1
-26.0925
-24.9023
-24.0784
-23.3459
-23.1628
-23.0713
-21.637
-19.5007
-17.6697
-17.6086
-18.7073
-21.8201
-24.0479
-25.7874
-26.3062
-24.8413
-22.9492
-21.5454
-18.7988
-17.9749
-18.0054
-18.4021
-19.4397
-17.7612
-14.9231
-13.031
-11.8713
-12.146
-11.4746
-7.69043
-2.71606
3.479
9.49097
14.8926
19.989
23.5596
27.1606
30.7007
34.2712
38.8489
42.7551
46.7529
48.9197
49.8047
50.6897
53.009
57.9529
63.9343
71.1365
76.4465
78.9185
79.4373
79.4678
79.6509
83.0994
87.9517
91.095
92.3767
93.9331
97.4121
101.501
105.743
107.88
107.361
107.269
107.147
106.537
106.171
106.659
107.3
107.147
103.21
98.3887
92.4683
87.9822
85.6934
83.6792
81.2378
78.6133
75.3174
70.6482
66.8335
63.9648
62.5305
61.6455
59.2957
57.4036
53.833
50.7202
48.7671
44.5557
38.7268
32.6538
25.0244
19.104
14.6179
10.6506
6.89697
3.479
-1.61743
-6.43921
-11.2915
-15.5029
-18.0054
-19.0125
-18.6462
-18.9209
-19.6838
-21.8811
-23.7732
-24.4141
-24.9634
-24.7498
-23.7427
-22.8271
-20.3247
-17.6697
-16.2048
-16.6016
-17.9749
-19.3481
-21.637
-23.3154
-22.9492
-21.9116
-20.1111
-18.7988
-18.3411
-18.5547
-18.219
-17.2119
-17.0898
-16.3269
-13.2141
-9.67407
-6.50024
-5.21851
-6.28662
-8.60596
-10.0708
-9.8877
-8.94165
-8.66699
-9.00269
-11.1084
-14.0076
-15.0452
-16.449
-18.8904
-20.3552
-20.5383
-16.7236
-11.3525
-7.53784
-5.95093
-6.28662
-4.85229
-2.2583
-0.213623
1.67847
3.63159
7.56836
12.3901
15.9607
17.8528
17.7612
17.5476
17.5476
18.0969
18.8599
20.4773
22.7966
25.0244
25.4517
24.9329
24.9329
25.9094
25.4822
24.1394
21.5149
19.5923
20.9961
22.4915
23.8953
25.4211
26.825
27.5879
26.7944
23.6816
20.752
19.8669
20.874
21.7896
21.8506
19.2261
17.9749
17.8528
18.7073
19.7754
19.2871
17.7307
16.51
15.4419
14.8621
13.5498
11.1084
10.5591
9.58252
7.90405
6.56128
4.88281
3.90625
5.64575
7.62939
9.49097
10.4065
10.1013
7.47681
4.5166
1.34277
-1.12915
-2.19727
-2.59399
-3.78418
-5.34058
-5.34058
-4.66919
-3.479
-4.11987
-5.18799
-6.10352
-6.43921
-5.58472
-5.58472
-5.98145
-7.99561
-8.78906
-9.46045
-10.0403
-9.18579
-8.20923
-7.08008
-5.70679
-4.57764
-4.73022
-4.91333
-5.67627
-6.65283
-7.65991
-9.06372
-12.207
-15.2588
-16.2659
-15.1978
-11.8408
-8.30078
-5.24902
-3.23486
-1.06812
1.80054
2.83813
2.92969
3.63159
5.46265
8.97217
12.8784
15.686
16.4795
17.8528
19.7449
20.5994
20.0195
18.7683
17.9443
18.8904
22.7356
26.9165
30.4871
32.135
33.783
36.1938
38.9709
42.6636
43.5486
42.4805
41.0767
38.208
37.323
37.5366
38.2996
39.9475
42.511
44.281
46.814
49.0112
49.6521
49.6826
50.293
51.4526
52.5208
51.7883
48.5535
45.4407
43.7622
44.9219
47.3022
49.9878
52.3987
55.1453
58.4106
62.3169
67.3828
69.8547
70.4041
70.5261
68.1458
66.3757
65.3687
65.7959
67.8101
71.4417
75.1038
77.3315
78.7964
79.5593
79.7119
78.8574
78.2776
78.5217
79.4678
80.7495
80.9021
80.0476
79.2236
78.3997
78.3386
78.7048
78.4607
77.6672
74.7375
70.5872
67.2607
66.0706
66.0706
65.6738
62.9272
58.075
53.2837
49.7742
47.1802
44.8303
41.9006
39.0015
34.729
30.5481
27.1912
24.0784
23.3154
23.5291
22.1863
20.6299
17.395
13.6414
13.0615
14.2822
14.3127
13.8245
11.1694
7.20215
3.08228
0.366211
-1.43433
-1.61743
1.37329
3.57056
3.96729
2.13623
-1.70898
-4.79126
-5.5542
-4.85229
-3.60107
-2.89917
-1.98364
-0.915527
-0.213623
-0.457764
-0.518799
-0.366211
1.64795
3.17383
3.26538
0.762939
-2.10571
-2.13623
-0.183105
4.3335
8.66699
10.8337
10.9863
9.73511
8.5144
6.89697
7.84302
8.30078
8.94165
8.8501
7.62939
6.28662
5.92041
5.46265
3.69263
2.16675
2.7771
6.34766
10.8643
12.7563
10.5591
7.38525
7.8125
9.85718
12.2986
11.6882
8.05664
4.02832
1.58691
1.58691
1.2207
0.488281
-2.2583
-6.01196
-6.71387
-5.95093
-5.15747
-5.43213
-8.97217
-11.6272
-9.46045
-5.0354
0.274658
1.89209
-0.305176
-4.48608
-7.72095
-9.21631
-11.7188
-14.4958
-17.1509
-18.5242
-17.7002
-14.4958
-13.2446
-15.3809
-19.6228
-23.8342
-22.8271
-19.0125
-13.9771
-11.2915
-12.5732
-14.801
-16.1133
-17.0288
-18.9514
-20.5688
-21.3928
-21.4539
-21.9727
-23.407
-25.0549
-26.8555
-27.2522
-26.7334
-26.6724
-28.1677
-31.311
-34.5154
-36.2549
-35.5835
-33.1421
-30.9448
-29.5715
-27.9846
-25.8179
-24.2004
-23.6511
-25.0549
-25.9094
-27.3438
-27.1912
-26.7334
-25.2991
-25.1465
-26.947
-29.2664
-30.8533
-30.6702
-29.0222
-27.771
-27.3132
-26.3367
-24.5667
-21.9727
-20.3857
-21.2708
-23.5596
-27.2217
-30.7312
-31.9519
-31.7993
-32.0129
-31.6772
-31.0364
-29.3884
-27.5269
-25.6042
-24.2004
-22.8577
-20.0806
-16.6931
-14.2517
-13.3667
-14.0076
-16.6626
-19.8364
-21.637
-22.583
-22.3999
-21.4233
-20.05
-18.1885
-17.1814
-17.4255
-18.28
-20.8435
-21.4233
-20.3857
-18.4937
-16.8457
-16.8762
-19.0735
-22.2473
-25.7568
-26.7639
-25.9705
-25.4517
-25.4211
-25.9399
-26.0925
-26.7944
-26.4893
-25.9094
-25.5432
-24.0173
-24.2004
-25.5737
-25.9094
-25.8484
-24.0479
-24.8413
-28.1677
-31.0364
-32.135
-31.7993
-31.4941
-32.0129
-32.8674
-33.2947
-33.5693
-32.7454
-32.6843
-31.3721
-29.2664
-28.2288
-27.2522
-26.1536
-24.6582
-23.6511
-23.1323
-22.2473
-23.1018
-23.6511
-24.4141
-24.6582
-22.7661
-20.1111
-18.6768
-18.8599
-20.8435
-22.0032
-22.9187
-21.7896
-20.7825
-21.0571
-21.698
-22.4304
-22.6135
-21.2402
-19.104
-18.7683
-19.4702
-20.752
-21.3013
-18.7073
-15.7776
-13.031
-13.6719
-16.2354
-18.0359
-18.1885
-17.9138
-18.3716
-20.6909
-21.9421
-22.0337
-20.9961
-19.4702
-18.0359
-17.8833
-17.3645
-16.3879
-16.3269
-15.6555
-15.8386
-17.5476
-20.2942
-21.0571
-20.4163
-17.8833
-14.1296
-11.322
-10.437
-9.52148
-8.81958
-8.39233
-7.50732
-7.01904
-6.98853
-5.79834
-4.94385
-5.58472
-7.41577
-9.00269
-10.0708
-9.46045
-8.60596
-9.42993
-11.8713
-12.4207
-10.1013
-5.95093
-0.732422
0.0915527
-2.62451
-7.2937
-11.261
-13.916
-14.4653
-14.5264
-13.916
-12.4207
-12.146
-12.3291
-13.1836
-13.916
-13.1836
-11.9934
-11.261
-10.9863
-10.6201
-9.97925
-9.15527
-8.20923
-8.57544
-9.33838
-11.0779
-12.7258
-12.7258
-12.5122
-11.6272
-10.2844
-8.27026
-6.37817
-5.06592
-5.70679
-7.87354
-10.6506
-13.3972
-14.9536
-16.571
-17.7307
-18.4326
-17.7002
-16.2048
-13.0615
-9.09424
-6.46973
-4.88281
-3.8147
-3.8147
-3.38745
-1.31226
0.244141
1.46484
2.0752
-0.518799
-6.34766
-11.6577
-16.6321
-18.8599
-18.2495
-15.6555
-13.4888
-12.6038
-12.5732
-13.7024
-12.9395
-8.30078
-2.50244
1.37329
2.04468
1.34277
0
0.0915527
0.518799
-0.793457
-1.64795
-1.70898
-0.946045
0.518799
0.274658
-0.274658
-0.0305176
1.7395
4.36401
4.76074
3.8147
2.22778
1.00708
0.946045
1.19019
2.74658
5.40161
7.69043
8.17871
6.53076
4.54712
3.20435
4.15039
3.90625
3.66211
3.50952
5.58472
6.5918
7.17163
6.5918
5.06592
5.64575
6.37817
7.08008
5.15747
1.89209
-0.793457
-2.68555
-2.47192
-0.0610352
1.64795
2.31934
1.2207
-0.640869
-1.89209
-2.34985
-2.44141
-3.38745
-5.24902
-6.34766
-7.62939
-7.20215
-7.04956
-5.06592
-3.23486
-2.59399
-3.11279
-5.34058
-8.20923
-9.70459
-11.2
-11.1694
-9.70459
-8.94165
-6.50024
-5.43213
-4.5166
-3.14331
-1.28174
0.12207
0.732422
0.213623
-1.95313
-4.88281
-7.23267
-6.98853
-5.18799
-3.2959
-2.34985
-2.80762
-5.27954
-7.01904
-8.54492
-9.21631
-9.552
-8.75854
-7.62939
-7.90405
-9.76563
-12.146
-13.1836
-12.4817
-8.94165
-4.91333
-3.08228
-2.16675
-3.26538
-3.50952
-3.41797
-3.35693
-3.69263
-4.39453
-6.56128
-9.33838
-10.6506
-10.0708
-9.27734
-6.31714
-5.70679
-5.43213
-6.5918
-7.38525
-7.75146
-7.04956
-4.88281
-2.31934
-0.518799
0.457764
1.06812
1.46484
0.12207
-0.244141
1.5564
2.86865
4.54712
4.30298
2.80762
1.98364
2.71606
3.11279
1.43433
0.213623
0.610352
2.7771
7.53784
10.1318
9.42993
5.40161
-0.366211
-5.64575
-7.41577
-6.19507
-2.7771
2.04468
6.71387
9.06372
9.85718
7.87354
4.11987
1.7395
0.0915527
0.396729
2.34985
2.50244
2.19727
2.59399
2.01416
1.64795
0.366211
-1.80054
-3.20435
-2.50244
1.61743
7.47681
13.3057
18.8599
21.1487
19.3787
17.0898
14.801
14.679
16.9067
19.6838
20.1416
19.043
16.9373
16.1743
15.5334
14.679
14.2212
13.5803
12.3291
10.5286
6.92749
3.02124
0.762939
1.12915
2.71606
1.61743
0
-0.762939
-0.274658
2.22778
3.90625
4.3335
3.69263
5.95093
7.75146
9.27734
10.498
9.64355
9.64355
11.4441
11.9324
11.5967
10.5896
9.97925
10.2234
11.0474
10.3149
6.68335
2.53296
0.457764
0.213623
2.89917
4.91333
5.00488
3.35693
1.46484
1.37329
3.26538
4.5166
3.90625
1.43433
-2.56348
-3.32642
-1.06812
2.31934
4.66919
5.15747
4.79126
3.17383
1.67847
0.244141
-0.488281
3.26538
7.17163
9.61304
9.00269
5.09644
1.0376
-1.15967
-2.0752
-3.26538
-3.90625
-4.05884
-2.7771
-1.80054
-1.46484
-1.46484
-1.98364
-1.37329
0.152588
2.01416
3.54004
4.45557
4.57764
4.57764
5.27954
7.2937
10.3149
13.7634
13.4888
10.2539
5.92041
0.793457
-1.86157
-1.64795
-0.457764
0.183105
0.305176
0.732422
-0.610352
-2.99072
-5.88989
-8.8501
-9.49097
-7.32422
-3.05176
0.701904
2.71606
3.8147
4.60815
5.24902
6.01196
4.97437
3.75366
2.86865
3.26538
4.21143
4.73022
4.11987
3.78418
5.52368
6.40869
6.80542
3.2959
-2.53296
-7.38525
-10.9253
-12.2986
-11.9324
-9.33838
-6.37817
-2.68555
0.183105
2.2583
4.05884
5.79834
7.50732
9.79614
11.8713
13.3972
14.1296
12.8174
11.6272
12.146
12.3596
12.9089
12.6038
10.5286
8.02612
5.18799
2.53296
1.15967
0.549316
-0.579834
0
2.7771
6.46973
10.2844
14.0076
15.3809
17.5781
19.989
20.9961
20.3857
18.5547
17.5171
17.6697
19.989
23.1018
24.8718
26.3672
25.5127
22.7051
20.6299
18.4326
16.2354
15.564
17.1204
18.7988
19.8364
20.9961
20.8435
20.2637
20.2637
19.928
18.7988
17.9443
16.6016
15.1367
14.3738
15.1367
15.9302
16.0828
15.2893
13.8855
13.2751
12.2375
9.0332
6.68335
6.073
7.78198
9.79614
9.97925
7.87354
4.60815
2.89917
1.25122
0
0.0610352
-0.366211
-1.28174
-0.88501
-0.183105
0.213623
1.06812
1.15967
0.0610352
-0.183105
0.976563
2.10571
2.62451
1.92261
1.95313
2.04468
3.50952
4.02832
2.92969
0.0610352
-3.23486
-4.48608
-3.26538
-1.40381
0.244141
0.732422
1.00708
2.56348
6.22559
9.67407
10.9253
9.70459
7.26318
5.79834
6.2561
7.65991
8.05664
8.20923
7.90405
6.83594
6.5918
4.21143
1.0376
-2.28882
-3.54004
-1.31226
1.70898
2.99072
1.09863
-1.64795
-3.93677
-4.30298
-3.66211
-3.08228
-1.46484
0.305176
1.52588
2.22778
2.71606
2.50244
3.17383
2.62451
0.88501
-1.7395
-3.90625
-3.93677
-2.71606
-0.793457
0.518799
-0.427246
-2.74658
-4.88281
-6.28662
-5.85938
-5.49316
-5.37109
-5.37109
-4.36401
-2.34985
0.976563
3.41797
3.57056
3.57056
2.44141
0.579834
-0.671387
-1.40381
-0.732422
0.488281
1.37329
2.53296
4.60815
7.99561
12.0544
13.092
12.5122
10.9863
8.78906
8.5144
9.82666
9.64355
9.8877
10.8337
11.1694
10.5591
10.2539
8.81958
8.11768
8.48389
7.35474
4.63867
0.732422
-3.05176
-5.06592
-4.66919
-2.10571
1.77002
5.64575
8.08716
8.54492
7.69043
6.83594
5.70679
3.87573
2.47192
2.59399
2.7771
2.56348
1.86157
1.34277
1.31226
1.15967
0.0305176
-3.02124
-5.58472
-7.53784
-8.30078
-7.44629
-6.31714
-4.57764
-2.50244
-1.67847
-0.0610352
2.96021
5.21851
5.92041
5.06592
4.73022
3.44849
2.50244
0.0305176
-4.82178
-8.42285
-10.2234
-10.0098
-10.1624
-12.146
-14.9231
-20.0806
-24.8718
-28.3203
-30.7312
-31.2805
-30.6091
-29.9988
-29.6021
-29.8462
-28.7781
-26.4893
-23.468
-21.5759
-22.3694
-24.4751
-24.5056
-23.0103
-22.3083
-23.8953
-27.5879
-32.1655
-33.1726
-33.5083
-32.959
-31.8909
-32.074
-31.0059
-30.4871
-31.0364
-30.0598
-28.8696
-27.5574
-26.947
-28.1372
-29.6326
-29.9683
-29.1443
-27.0996
-25.0244
-22.0642
-19.2871
-17.3645
-16.9373
-18.0359
-17.1814
-15.1978
-9.94873
-5.15747
-2.53296
-2.2583
-5.15747
-7.62939
-8.91113
-9.39941
-9.70459
-10.0098
-10.8948
-12.0544
-13.4888
-14.3738
-13.2141
-11.0168
-9.30786
-8.36182
-10.1929
-11.1084
-10.0098
-8.45337
-7.41577
-9.49097
-13.1836
-15.4114
-15.2893
-12.146
-9.39941
-8.75854
-8.75854
-9.52148
-10.0403
-9.27734
-7.96509
-6.43921
-5.98145
-6.68335
-8.20923
-9.09424
-9.21631
-7.38525
-4.18091
0.12207
4.79126
9.46045
12.2986
15.625
18.4021
19.6228
19.0735
17.9443
17.6086
20.5383
24.0173
26.7334
28.0151
28.3813
28.3813
28.3203
27.5574
27.1606
27.6794
27.7405
27.6489
27.9541
29.3274
29.9072
30.0903
27.4658
23.8647
21.6064
20.3247
19.8364
19.8364
18.8904
18.7073
19.8364
21.2097
22.2473
22.7356
20.2637
17.6697
15.7471
14.801
14.6484
14.7705
13.4277
12.0544
9.8877
7.56836
3.60107
0.335693
-0.244141
1.7395
5.70679
8.42285
8.75854
7.26318
5.76782
3.63159
2.50244
2.56348
2.74658
4.3335
5.27954
4.97437
3.60107
3.63159
3.35693
1.67847
0.427246
-0.152588
1.06812
4.08936
5.95093
6.53076
6.10352
3.2959
1.19019
-1.52588
-2.41089
0.183105
2.10571
0.915527
-2.47192
-6.56128
-9.0332
-10.7727
-13.3057
-15.9912
-16.1743
-15.1978
-13.3972
-13.3667
-14.679
-13.916
-11.1389
-9.67407
-10.8337
-14.6484
-16.8457
-16.6931
-13.1836
-10.0098
-8.78906
-8.66699
-8.91113
-8.5144
-7.96509
-7.04956
-7.01904
-6.5918
-5.64575
-3.84521
-1.28174
1.43433
3.11279
4.30298
5.00488
5.37109
6.01196
7.23267
8.60596
9.73511
10.2539
9.06372
9.67407
9.21631
10.1624
10.4675
9.73511
9.49097
9.64355
10.0403
11.322
10.8032
10.4675
10.2539
11.5662
14.2212
15.0452
13.1226
9.42993
4.15039
1.61743
0.915527
0.488281
-0.671387
-2.50244
-4.21143
-4.82178
-3.69263
-1.15967
0.610352
0.915527
0.305176
-0.152588
-0.915527
0.396729
0.488281
-0.244141
-0.152588
0.549316
0.488281
1.0376
1.61743
1.28174
1.09863
-1.00708
-4.57764
-7.56836
-7.87354
-4.91333
0.335693
4.15039
5.85938
6.01196
3.69263
0.335693
-3.57056
-6.68335
-8.27026
-6.43921
-4.60815
-4.91333
-7.26318
-10.2539
-12.4512
-12.9395
-12.4512
-11.8103
-12.6343
-12.97
-12.3291
-12.7869
-13.0005
-14.3433
-16.3574
-16.8762
-15.9607
-14.8926
-14.4653
-15.5945
-18.1274
-19.7449
-20.9961
-21.759
-22.3083
-21.698
-20.6909
-19.5923
-17.8528
-15.7776
-13.8855
-12.8479
-12.1765
-12.1155
-11.8408
-10.7422
-8.42285
-6.40869
-3.84521
-0.213623
2.83813
4.36401
5.15747
4.36401
4.73022
6.62231
9.46045
12.0544
14.2517
16.449
17.4255
17.7612
17.334
16.9983
16.6321
16.4185
14.7705
11.9019
10.6506
12.0239
15.0452
16.9678
16.6321
15.4724
14.4653
