# Supplementary material for: An adaptive singular spectrum analysis method for extracting brain rhythms of electroencephalography
Source: PeerJ. 2017 Jun 28;5:e3474. doi: 10.7717/peerj.3474 (PMC5493032; doi:10.7717/peerj.3474)
Supplement: Supplemental Information 1 — Descriptions of all the functions in the Matlab codes are as follows: EEG_SSA: The main function program func_embedding: This function is the time-delay embedding step. It maps the one-dimensional data onto a multidimensional trajectory matrix X using a sliding window. func_svd: This function is the SVD step in the SSA func_reconstruction: This function is the reconstruction stage in SSA based on the diagonal averaging step func_artifactsremoval: This function is the artifacts removal based on the grouping rule func_rhythmsextraction: This function is the alpha rhythm extraction based on the grouping rule func_EEGgenerationMPAmodel: This function is the simulation of EEG based on the MPA EEG model. [file peerj-05-3474-s001.zip › experimental EEG/raw EEG data/open7.xlsx]

## Sheet: Sheet1
-24.5667
-24.2615
-25.3601
-26.001
-25.9705
-23.8037
-20.5994
-17.6086
-17.7307
-19.4092
-22.2168
-23.9563
-23.6206
-22.8882
-21.698
-21.3928
-20.7825
-18.7683
-17.8833
-18.7073
-18.0359
-14.7705
-9.67407
-4.02832
-1.98364
-4.69971
-6.37817
-7.2937
-6.2561
-4.24194
-5.06592
-4.30298
-1.86157
0.457764
5.82886
10.2539
11.9934
12.6648
11.5356
9.12476
6.65283
6.13403
6.56128
6.2561
5.88989
3.479
0.976563
0.579834
-0.457764
0.854492
2.16675
1.86157
2.13623
1.40381
0.244141
-0.671387
-0.946045
-2.28882
-2.41089
-1.06812
1.92261
4.63867
5.98145
5.37109
2.2583
-0.640869
-1.95313
-2.04468
-0.0915527
2.80762
5.0354
6.40869
4.91333
4.91333
3.44849
3.08228
3.60107
2.80762
1.43433
0.335693
-0.335693
0.427246
4.42505
9.49097
12.3901
12.085
9.21631
4.73022
3.96729
4.82178
5.92041
7.56836
5.7373
3.57056
1.19019
-2.10571
-4.39453
-3.84521
-3.14331
-1.98364
-2.80762
-4.94385
-7.32422
-7.65991
-6.28662
-3.90625
-2.0752
-2.56348
-4.18091
-4.97437
-5.24902
-4.05884
-1.5564
0.335693
2.0752
3.84521
4.94385
6.04248
5.98145
4.45557
3.87573
4.5166
6.073
7.50732
7.41577
5.67627
4.24194
3.93677
5.21851
6.16455
6.40869
6.65283
4.97437
3.2959
3.17383
4.85229
6.50024
6.46973
5.58472
3.75366
3.54004
2.28882
-0.701904
-5.40161
-9.3689
-8.81958
-5.67627
-2.0752
0.244141
0.976563
-0.0610352
-0.976563
-1.5564
-2.28882
-1.7395
-0.976563
-2.10571
-4.88281
-7.69043
-9.61304
-9.85718
-8.75854
-9.3689
-12.7563
-16.7847
-18.1885
-17.5476
-15.564
-14.3738
-14.0381
-13.1836
-10.8643
-10.1929
-10.6506
-12.8784
-12.5732
-7.90405
-2.62451
1.06812
-0.305176
-5.21851
-8.91113
-11.7798
-12.6648
-10.8643
-7.72095
-3.9978
0.793457
4.18091
6.22559
7.47681
9.09424
10.8032
12.6343
13.4888
12.97
12.3291
11.7493
11.1389
10.3455
7.99561
5.34058
4.02832
3.35693
2.7771
1.34277
-0.762939
-2.0752
-1.52588
-0.152588
1.06812
1.40381
2.47192
4.05884
4.66919
5.64575
5.27954
4.3335
4.11987
4.08936
2.62451
1.67847
0.183105
-0.305176
-1.49536
-1.67847
-0.274658
1.43433
4.5166
6.28662
7.90405
9.27734
11.1389
13.4583
13.8245
14.0381
14.4043
14.4043
14.0991
12.1765
9.27734
8.17871
10.437
13.4277
17.0898
19.3481
18.1274
15.7166
11.9629
8.5144
7.93457
8.57544
9.21631
9.97925
10.5896
11.8103
12.9395
13.1836
11.1389
8.14819
5.70679
3.84521
3.57056
4.27246
3.66211
3.11279
1.92261
1.64795
1.86157
2.2583
2.16675
0.976563
1.64795
2.38037
4.08936
4.39453
4.63867
4.88281
4.27246
4.11987
3.38745
2.89917
3.08228
2.74658
2.10571
2.16675
0.0305176
-2.62451
-4.30298
-5.49316
-3.9978
-0.427246
3.54004
6.01196
6.37817
5.61523
4.42505
3.11279
2.83813
1.77002
-0.213623
-1.83105
0.183105
3.93677
6.2561
5.52368
3.17383
-0.183105
-2.53296
-3.72314
-6.22559
-8.27026
-7.35474
-4.60815
-3.32642
-3.84521
-6.68335
-9.24683
-9.21631
-6.53076
-4.15039
-3.11279
-2.71606
-4.02832
-4.97437
-5.64575
-6.7749
-7.44629
-7.08008
-7.14111
-8.14819
-9.58252
-10.7727
-10.437
-8.75854
-7.08008
-5.37109
-4.5166
-3.69263
-2.74658
-2.99072
-2.86865
-2.47192
-1.40381
-1.46484
-1.70898
-3.08228
-5.00488
-6.7749
-8.27026
-5.58472
-2.19727
0.518799
1.15967
-1.06812
-1.67847
0.244141
3.479
6.28662
7.08008
6.95801
7.2937
6.50024
4.48608
1.12915
-2.59399
-5.24902
-5.67627
-4.42505
-1.64795
-0.12207
-0.0610352
-0.305176
-1.09863
-1.12915
-0.274658
0.549316
1.89209
1.7395
1.5564
0.183105
-0.396729
0.732422
2.01416
3.20435
2.41089
0.88501
-0.335693
-0.335693
0.274658
1.83105
2.16675
2.59399
3.479
4.63867
5.31006
4.02832
0.793457
-3.11279
-4.82178
-3.20435
-0.244141
1.5564
2.50244
1.43433
1.31226
3.17383
6.073
8.69751
11.7493
13.6414
15.4114
16.1743
15.5945
13.9771
11.5967
9.39941
9.46045
11.0474
12.6648
13.3362
11.4441
8.3313
5.85938
6.22559
6.89697
6.95801
6.50024
3.78418
0.274658
-2.92969
-3.57056
-3.35693
-1.19019
0.183105
-1.43433
-4.82178
-9.00269
-11.6882
-11.6577
-9.00269
-2.92969
2.62451
5.24902
5.49316
4.02832
1.52588
0.305176
0.701904
1.12915
1.43433
0.518799
-2.04468
-4.05884
-5.0354
-4.36401
-4.73022
-5.24902
-5.79834
-6.43921
-5.31006
-4.48608
-4.18091
-5.09644
-6.073
-6.13403
-6.34766
-6.83594
-9.18579
-11.2
-12.3901
-11.6882
-10.9558
-11.7493
-11.6882
-9.552
-5.06592
-0.976563
-1.19019
-4.63867
-8.54492
-10.8032
-9.97925
-4.94385
-0.213623
2.10571
2.92969
0.244141
-2.38037
-3.87573
-4.3335
-3.11279
-0.12207
2.16675
2.96021
1.92261
0.213623
-0.0915527
3.32642
5.58472
5.92041
5.76782
5.0354
5.15747
6.68335
8.60596
9.61304
9.21631
7.93457
6.16455
6.43921
8.20923
8.54492
6.92749
5.46265
4.36401
5.15747
6.43921
6.19507
4.88281
5.40161
6.74438
7.44629
7.32422
5.82886
4.24194
3.78418
3.9978
4.48608
4.21143
3.78418
2.96021
1.61743
1.95313
2.47192
4.3335
6.37817
7.69043
7.72095
9.06372
10.5591
11.5051
11.5051
9.97925
8.75854
8.72803
8.42285
7.72095
5.43213
2.74658
0.88501
0.152588
-0.152588
-0.152588
-0.335693
-0.305176
0
2.01416
4.02832
4.85229
3.84521
1.61743
-1.06812
-2.74658
-4.60815
-6.46973
-8.60596
-10.0403
-10.6201
-9.49097
-7.78198
-7.01904
-5.40161
-4.39453
-2.99072
-1.25122
-1.12915
-1.40381
-3.54004
-3.8147
-4.08936
-4.5166
-5.12695
-5.70679
-6.10352
-4.66919
-2.74658
-1.61743
-0.946045
-0.610352
0.335693
1.0376
1.31226
-0.0305176
-1.92261
-1.83105
-0.335693
1.92261
2.74658
1.98364
1.2207
2.2583
3.35693
4.66919
3.90625
1.00708
-0.152588
-1.2207
-0.183105
1.67847
2.50244
1.09863
-3.11279
-7.26318
-9.3689
-12.3596
-14.3127
-14.8926
-15.0146
-13.1226
-11.9019
-11.9934
-12.6648
-12.2375
-10.498
-8.17871
-6.50024
-5.58472
-5.64575
-6.74438
-7.87354
-7.04956
-5.27954
-2.68555
-0.88501
-1.5564
-3.60107
-6.34766
-8.63647
-8.72803
-7.72095
-6.68335
-7.17163
-7.96509
-9.09424
-8.8501
-6.65283
-4.24194
-1.2207
1.61743
4.30298
6.68335
8.69751
8.81958
7.90405
7.59888
8.5144
10.7117
11.9019
12.0239
10.0098
7.93457
6.89697
5.67627
4.79126
2.99072
0.549316
-1.92261
-2.83813
-2.96021
-2.59399
-1.83105
0
1.00708
2.56348
4.79126
4.02832
3.78418
2.50244
-1.00708
-3.9978
-5.37109
-4.05884
-1.58691
1.09863
2.04468
1.37329
0.793457
1.34277
3.54004
8.36182
11.8713
14.0991
14.4958
11.9934
10.1318
10.2844
10.1929
9.00269
7.17163
2.59399
-1.15967
-3.26538
-2.7771
-3.2959
-2.68555
-1.83105
-2.71606
-2.7771
-2.53296
-3.05176
-2.62451
-0.793457
0.701904
0.396729
1.43433
2.28882
3.54004
4.24194
2.96021
0.793457
-1.0376
-0.457764
1.31226
2.62451
2.31934
0.915527
-0.396729
0.335693
1.7395
4.45557
5.12695
5.31006
4.24194
2.38037
1.0376
-0.183105
-1.00708
-2.47192
-4.3335
-2.99072
-1.09863
0.701904
2.74658
2.53296
2.0752
3.69263
5.46265
6.31714
5.85938
5.27954
3.66211
2.28882
0.732422
-1.25122
-2.13623
0.305176
6.19507
12.9395
16.1133
14.3127
7.87354
2.01416
-1.19019
-1.80054
-0.671387
0.946045
2.01416
1.86157
1.43433
0.671387
1.28174
1.89209
0.915527
0.213623
-1.09863
-2.10571
-2.34985
-3.26538
-3.32642
-3.41797
-4.08936
-5.24902
-6.71387
-5.98145
-4.39453
-2.0752
1.09863
3.08228
3.8147
3.17383
1.34277
-0.946045
-2.22778
-3.38745
-5.00488
-6.98853
-7.93457
-8.45337
-8.36182
-8.88062
-9.49097
-8.8501
-7.69043
-5.46265
-4.48608
-3.96729
-5.0354
-5.85938
-7.23267
-7.78198
-7.53784
-6.37817
-4.36401
-3.69263
-4.15039
-3.54004
-1.37329
1.98364
5.12695
4.57764
2.53296
0.701904
0
0.793457
1.25122
1.25122
-0.549316
-2.2583
-3.35693
-3.72314
-3.02124
-1.49536
-0.823975
-0.915527
-2.19727
-3.8147
-3.20435
-0.12207
3.63159
7.2937
8.20923
5.31006
2.2583
-0.0915527
-1.77002
-1.95313
-2.31934
-2.89917
-2.28882
0.823975
4.3335
6.71387
6.56128
4.36401
1.46484
0.640869
0.732422
1.61743
2.19727
2.0752
2.13623
2.80762
3.23486
4.48608
5.70679
5.98145
6.65283
6.62231
6.10352
4.08936
0.244141
-4.36401
-7.59888
-7.59888
-5.00488
-2.74658
-3.54004
-5.85938
-8.27026
-9.61304
-11.4441
-16.2964
-21.5149
-24.3835
-22.7356
-17.3645
-11.7188
-7.62939
-6.31714
-5.5542
-6.13403
-5.98145
-4.91333
-4.91333
-5.67627
-7.59888
-8.39233
-6.53076
-2.31934
2.10571
5.31006
6.40869
6.13403
4.57764
1.95313
-0.854492
-3.14331
-3.66211
-3.9978
-4.42505
-3.72314
-1.28174
2.10571
7.08008
9.49097
8.30078
6.80542
4.60815
3.50952
2.74658
2.22778
3.02124
3.69263
4.76074
5.85938
5.95093
5.52368
5.15747
3.66211
3.50952
3.75366
4.88281
6.95801
7.56836
7.38525
7.41577
7.62939
6.10352
3.72314
-0.732422
-5.24902
-9.15527
-11.3831
-11.9934
-13.6414
-15.0452
-15.9302
-15.564
-13.2446
-10.2844
-8.60596
-7.26318
-7.62939
-7.01904
-6.65283
-7.20215
-7.65991
-8.45337
-8.78906
-8.81958
-9.0332
-8.66699
-8.69751
-7.14111
-6.92749
-7.62939
-9.39941
-11.9324
-13.3362
-12.3291
-9.18579
-5.46265
-3.02124
-2.2583
-3.84521
-3.96729
-4.88281
-3.66211
-2.74658
-2.10571
-0.946045
0.0305176
2.0752
3.14331
3.96729
4.66919
5.64575
6.01196
5.15747
2.53296
-1.06812
-5.00488
-7.75146
-9.49097
-10.5896
-8.23975
-5.00488
-0.976563
2.44141
2.96021
2.47192
1.43433
-0.549316
-2.80762
-5.12695
-4.63867
-3.05176
0.335693
2.83813
3.23486
2.50244
0.396729
-2.71606
-4.69971
-4.45557
-2.59399
0.579834
2.22778
3.41797
3.44849
2.96021
1.98364
0.0610352
-2.01416
-3.32642
-1.83105
1.34277
4.63867
6.71387
6.10352
2.22778
-1.28174
-1.98364
-1.09863
1.58691
4.82178
7.04956
9.00269
12.2986
14.5569
15.9912
14.6179
10.4675
6.5918
4.69971
6.22559
10.1929
14.4043
16.2354
15.9607
14.3433
13.5193
13.916
13.8245
11.4746
7.41577
2.71606
-0.701904
-0.946045
0.0305176
1.7395
2.04468
1.52588
0.701904
0.213623
0.915527
2.86865
5.88989
6.68335
5.49316
1.34277
-3.90625
-7.84302
-7.93457
-6.34766
-5.40161
-4.48608
-4.85229
-3.87573
-1.77002
-0.183105
0.244141
-0.0915527
1.86157
5.5542
8.81958
9.85718
7.20215
1.64795
-2.0752
-5.21851
-5.70679
-5.18799
-4.27246
-3.38745
-2.38037
-1.37329
0.640869
2.89917
5.43213
8.14819
9.0332
7.96509
4.69971
1.98364
-0.946045
-2.68555
-4.11987
-4.54712
-4.63867
-5.06592
-6.83594
-8.57544
-9.82666
-9.21631
-8.54492
-9.79614
-11.0779
-12.4817
-13.2751
-14.2517
-16.9373
-19.4092
-20.5383
-22.0642
-22.3083
-22.3389
-21.6675
-19.1956
-16.4185
-15.1978
-15.564
-16.449
-15.4114
-12.7258
-9.73511
-9.0332
-9.00269
-9.76563
-9.61304
-7.56836
-5.82886
-5.92041
-5.76782
-5.92041
-6.46973
-5.5542
-4.60815
-5.24902
-7.59888
-11.1084
-14.2822
-14.5569
-13.0005
-9.8877
-6.2561
-4.42505
-1.52588
2.47192
5.27954
7.1106
5.82886
2.01416
-4.05884
-6.46973
-5.7373
-3.54004
-1.2207
0.183105
-1.12915
-2.74658
-2.83813
-2.80762
-2.59399
-3.54004
-5.92041
-8.30078
-10.1013
-8.8501
-6.7749
-6.5918
-7.93457
-9.27734
-9.73511
-7.99561
-4.15039
-2.2583
-2.83813
-3.479
-4.57764
-3.78418
-2.50244
-1.98364
-2.10571
-2.31934
-1.34277
0.732422
1.28174
1.31226
1.00708
1.70898
4.30298
6.04248
5.58472
4.08936
3.84521
6.10352
9.552
10.8032
8.72803
3.87573
1.5564
2.38037
5.06592
7.69043
8.30078
5.00488
0.244141
-4.30298
-5.5542
-2.53296
2.38037
5.49316
5.12695
3.72314
1.77002
0.915527
0.732422
-0.12207
-0.305176
-1.37329
-2.28882
-4.39453
-4.30298
-2.68555
-1.31226
-1.46484
-3.2959
-4.39453
-4.05884
-3.35693
-2.68555
-3.2959
-1.86157
-0.427246
1.67847
2.59399
1.37329
-0.0915527
-2.44141
-4.63867
-4.69971
-3.8147
-2.22778
-1.5564
-2.62451
-4.60815
-5.40161
-4.48608
-2.47192
-0.518799
-0.0305176
1.83105
3.02124
4.57764
5.82886
6.83594
7.38525
9.49097
10.4065
9.8877
8.39233
6.37817
6.74438
8.72803
12.2986
14.801
14.9841
12.3901
9.27734
7.08008
6.31714
6.80542
7.23267
6.71387
5.82886
3.14331
0.0915527
-2.34985
-3.90625
-4.97437
-6.7749
-9.67407
-13.2446
-16.51
-18.8599
-20.7825
-21.759
-21.9421
-20.6909
-19.9585
-20.1721
-20.8435
-19.1345
-15.5945
-11.9019
-9.30786
-9.67407
-10.5591
-12.9089
-13.5803
-12.3596
-10.498
-7.8125
-6.50024
-6.86646
-7.32422
-5.64575
-2.31934
0.549316
2.53296
4.39453
4.94385
4.76074
4.45557
4.27246
5.31006
7.04956
7.87354
7.99561
8.02612
9.0332
9.18579
9.06372
7.78198
6.22559
6.74438
7.78198
9.09424
9.27734
7.2937
4.5166
1.77002
-0.549316
-2.38037
-2.65503
-4.08936
-4.05884
-2.59399
-2.34985
-2.62451
-3.90625
-7.87354
-11.5356
-13.7024
-13.7024
-11.322
-7.99561
-5.76782
-6.04248
-7.78198
-10.2844
-9.91821
-8.78906
-6.40869
-4.88281
-5.43213
-5.34058
-4.48608
-2.92969
-0.854492
0.305176
-0.457764
-2.0752
-5.85938
-7.72095
-7.04956
-3.63159
0.0915527
2.38037
0.762939
-2.41089
-3.96729
-3.57056
-1.58691
0.457764
1.06812
-0.701904
-4.11987
-7.26318
-9.91821
-10.3455
-8.36182
-6.7749
-6.40869
-8.36182
-11.3525
-13.8245
-13.2446
-11.0474
-9.52148
-7.72095
-5.88989
-1.92261
1.70898
3.32642
1.92261
-1.58691
-3.26538
-3.08228
-2.16675
-2.71606
-4.39453
-5.40161
-4.79126
-2.92969
-0.396729
-0.366211
-3.11279
-6.86646
-9.82666
-10.0708
-8.45337
-4.42505
-0.518799
2.83813
4.91333
5.27954
4.05884
3.90625
4.60815
4.48608
4.42505
3.78418
4.76074
7.41577
9.97925
11.9019
12.8174
13.855
14.74
13.0005
10.8643
9.00269
8.17871
9.94873
11.0779
10.498
7.93457
4.76074
2.2583
2.10571
2.86865
3.84521
3.14331
0.671387
-1.83105
-3.23486
-4.27246
-5.21851
-6.71387
-7.87354
-8.8501
-10.0403
-10.5286
-11.1084
-10.498
-8.57544
-6.68335
-5.46265
-6.43921
-9.18579
-11.5051
-12.6953
-12.8174
-10.8643
-8.02612
-5.12695
-3.57056
-4.76074
-7.47681
-7.87354
-5.21851
-1.12915
0.0915527
-1.80054
-4.79126
-5.64575
-5.27954
-4.05884
-2.13623
-0.213623
3.05176
6.28662
7.1106
6.073
4.76074
4.21143
4.91333
7.35474
8.48389
8.17871
7.20215
5.88989
5.31006
5.43213
5.12695
5.12695
4.42505
4.88281
3.96729
2.74658
0.244141
-2.22778
-2.74658
-3.50952
-3.26538
-3.44849
-3.69263
-4.97437
-5.21851
-5.00488
-3.32642
-1.58691
-0.0915527
1.12915
1.80054
3.9978
6.65283
7.59888
7.8125
7.20215
5.09644
2.92969
0.213623
-3.87573
-7.44629
-9.94873
-10.437
-10.8948
-9.33838
-6.5918
-5.00488
-2.83813
-2.04468
-1.31226
1.31226
4.39453
5.5542
4.08936
0.88501
-1.25122
-0.610352
0.518799
1.52588
1.34277
-0.213623
-0.549316
0.213623
1.31226
2.59399
2.59399
2.96021
3.63159
5.46265
6.89697
7.35474
6.40869
5.92041
6.62231
6.83594
7.04956
5.12695
3.08228
1.64795
1.64795
3.02124
3.72314
3.17383
0.610352
-2.71606
-6.22559
-7.2937
-6.31714
-4.11987
-4.36401
-6.68335
-11.1694
-15.7776
-17.1814
-15.9607
-13.4583
-11.322
-9.42993
-8.30078
-7.35474
-7.99561
-10.2539
-14.4043
