# Supplementary material for: An adaptive singular spectrum analysis method for extracting brain rhythms of electroencephalography
Source: PeerJ. 2017 Jun 28;5:e3474. doi: 10.7717/peerj.3474 (PMC5493032; doi:10.7717/peerj.3474)
Supplement: Supplemental Information 1 — Descriptions of all the functions in the Matlab codes are as follows: EEG_SSA: The main function program func_embedding: This function is the time-delay embedding step. It maps the one-dimensional data onto a multidimensional trajectory matrix X using a sliding window. func_svd: This function is the SVD step in the SSA func_reconstruction: This function is the reconstruction stage in SSA based on the diagonal averaging step func_artifactsremoval: This function is the artifacts removal based on the grouping rule func_rhythmsextraction: This function is the alpha rhythm extraction based on the grouping rule func_EEGgenerationMPAmodel: This function is the simulation of EEG based on the MPA EEG model. [file peerj-05-3474-s001.zip › experimental EEG/raw EEG data/open8.xlsx]

## Sheet: Sheet1
-14.2883
-16.3391
-18.4326
-19.1528
-18.5181
-17.3706
-15.4663
-13.7268
-12.7075
-12.0605
-12.7991
-14.4348
-16.7297
-17.8772
-17.3401
-15.9851
-13.6536
-10.7727
-9.85718
-9.87549
-10.968
-13.7268
-15.3259
-15.1184
-14.0686
-12.4939
-11.6638
-10.9985
-10.1624
-10.8887
-12.2437
-15.4358
-16.4368
-15.7593
-13.1409
-12.3352
-14.3005
-15.3931
-13.9954
-11.2915
-8.5083
-9.08813
-11.9629
-13.0554
-12.5488
-10.7605
-9.96094
-10.3455
-11.6943
-13.3057
-12.2803
-11.3525
-10.9131
-10.7544
-11.9812
-13.2629
-12.6709
-11.499
-9.99146
-9.0332
-8.86841
-9.90601
-10.3394
-10.1624
-9.00269
-7.02515
-5.42603
-4.45557
-5.54199
-7.32422
-8.79517
-8.88062
-7.21436
-5.08423
-3.20435
-3.65601
-6.40259
-9.16748
-13.4583
-15.4846
-14.8376
-12.5916
-9.3689
-6.18896
-4.42505
-3.71704
-3.80859
-4.12598
-5.09033
-5.87769
-6.34155
-6.604
-6.23169
-6.67114
-8.81958
-11.2244
-14.0869
-14.8926
-14.1968
-12.1765
-9.22852
-6.15234
-4.19312
-2.28271
-1.13525
-1.30005
-1.26343
-1.46484
-2.20337
-2.52075
-1.78223
-1.36719
-0.769043
-1.48315
-1.97144
-1.39771
0.98877
5.62744
10.0525
14.6545
21.1365
29.0466
40.271
54.0894
67.0593
78.5461
86.3037
88.0798
83.5571
73.5596
60.4004
48.0774
38.5437
31.543
25.9338
20.3735
14.5386
8.31299
2.18506
-2.96631
-5.9082
-6.57959
-4.19922
-2.18506
-0.305176
0.360107
-1.62354
-4.72412
-7.59888
-9.00879
-9.61304
-8.87451
-9.43604
-11.6211
-13.5986
-15.918
-17.0349
-16.9373
-16.9434
-17.2852
-18.4326
-20.9778
-21.2769
-19.9036
-18.2556
-16.2903
-15.7104
-15.7288
-13.8611
-10.8643
-7.03735
-4.6875
-3.77808
-2.98462
-2.2644
-1.9043
-1.51367
-2.72827
-5.10864
-8.30078
-10.8643
-13.5437
-14.1968
-12.9883
-11.5784
-10.8887
-11.6455
-13.1531
-14.0564
-14.1663
-11.3342
-8.83179
-5.5481
-3.76587
-4.41895
-4.89502
-4.6814
-3.44238
-2.09961
-2.72217
-4.76685
-7.23267
-9.40552
-10.0769
-9.28345
-8.41064
-7.02515
-6.36597
-6.74438
-7.95898
-8.5022
-9.0332
-9.75342
-10.9741
-12.0972
-12.9028
-12.7441
-11.6821
-11.6638
-13.2874
-15.9058
-18.0725
-19.1528
-18.9758
-17.8223
-15.4785
-13.8489
-12.9517
-13.6414
-15.332
-16.1804
-14.6545
-12.8723
-12.4329
-12.8784
-11.9568
-10.321
-8.59375
-7.42188
-8.94775
-11.0474
-12.1704
-11.8408
-11.731
-11.4075
-11.8042
-13.2507
-14.6545
-15.094
-15.6677
-15.7288
-15.6067
-14.8071
-13.3484
-10.8337
-8.5022
-7.8064
-7.65991
-8.29468
-7.86743
-5.36499
-4.45557
-4.54102
-6.61621
-9.64966
-10.9375
-9.62524
-6.69556
-2.83813
0.0793457
0.457764
-1.57471
-4.1626
-5.32837
-6.08521
-5.92651
-6.01196
-5.99976
-5.15137
-4.40063
-3.07617
-1.66016
0.445557
2.10571
3.00293
2.66724
3.20435
4.63257
5.66406
4.90723
2.58179
0.3479
-0.549316
0.0305176
0.646973
1.14746
0.567627
-0.152588
-1.51367
-2.771
-4.04053
-4.41284
-4.18701
-3.96118
-4.31519
-4.62036
-4.01611
-2.31934
0.213623
1.77002
2.52686
2.64282
2.09351
0.610352
0.286865
0.0671387
0.0244141
0.372314
-0.817871
-2.68555
-4.58374
-6.17676
-8.02612
-8.92334
-8.30078
-7.53174
-6.18286
-6.03027
-6.51245
-6.26831
-5.85327
-6.0791
-5.3833
-4.42505
-2.63672
-0.732422
-0.109863
-1.06812
-2.6123
-4.03442
-5.81055
-7.40967
-7.26929
-5.61523
-3.56445
-0.738525
1.01929
2.53906
3.61328
4.28467
3.80249
1.81274
-0.488281
-2.68555
-4.64478
-5.5542
-6.03027
-6.20117
-6.45752
-7.39136
-8.81958
-7.95898
-7.42798
-6.79321
-6.78101
-9.22852
-12.6892
-14.3982
-14.4958
-14.0076
-13.0005
-12.1094
-10.553
-7.88574
-5.81665
-5.31006
-5.30396
-6.22559
-5.69458
-4.36401
-3.1189
-2.22168
-1.15967
-0.32959
0.482178
0.341797
-0.219727
-2.39868
-4.67529
-6.21948
-5.79834
-4.27246
-4.05273
-4.63257
-5.61523
-5.98755
-5.43823
-5.08423
-5.09644
-5.29175
-5.10254
-5.36499
-6.79321
-8.58765
-9.66187
-9.36279
-7.37305
-4.96216
-3.04565
-2.44141
-2.41089
-2.70386
-2.91748
-3.02124
-4.38843
-6.9397
-8.74023
-9.92432
-9.17969
-7.71484
-7.00073
-7.73315
-9.06982
-9.79614
-9.0271
-6.08521
-3.18604
-0.183105
2.46582
5.48096
8.06274
9.25903
9.77173
9.73511
9.87549
9.91211
8.59985
6.57349
4.49829
3.23486
2.22778
1.09863
-0.506592
-0.860596
-0.866699
-0.20752
-0.32959
-0.982666
-3.02124
-4.50439
-5.09033
-5.08423
-4.24194
-2.81372
-2.85034
-4.27246
-5.85327
-7.37915
-8.13599
-7.14722
-4.77295
-1.95923
1.0498
3.35083
4.29688
4.11987
3.07007
2.47803
2.67334
2.11792
1.97144
1.14136
0.55542
0.213623
-0.671387
-1.50146
-2.14844
-2.29492
-2.37427
-2.38037
-2.58789
-1.96533
-0.738525
1.30005
3.30811
5.12695
5.10254
3.59497
1.2207
-0.604248
-1.0498
-0.164795
2.00806
3.4668
5.52979
7.21436
8.95386
10.4004
11.7371
11.8591
11.2427
10.2112
9.61304
9.42383
9.5459
9.33228
8.3252
6.9458
5.7312
5.22461
5.05371
4.95605
4.94995
4.67529
4.11987
3.30811
2.27661
1.19019
0.592041
0.714111
1.40381
2.21558
3.56445
6.67725
9.13086
10.8582
10.2783
7.94678
5.33447
3.33252
2.14844
1.53809
0.543213
-0.524902
-0.585938
0.189209
1.84326
2.17285
1.34277
-0.219727
-1.58081
-2.28271
-1.33667
-1.57471
-1.46484
-0.970459
-0.427246
0.317383
1.08032
1.79443
2.63672
2.55737
2.80151
2.53296
2.76489
3.69873
4.65698
5.09033
3.90625
1.78833
0.10376
0.170898
1.59912
3.63159
4.79736
3.56445
1.24512
-1.53198
-3.63159
-3.46069
-2.00806
-1.50146
-1.53198
-2.50854
-3.91235
-4.22363
-4.12598
-4.44946
-5.84106
-6.84204
-8.1665
-8.61816
-6.98853
-4.83398
-2.24609
-1.19629
-0.567627
-1.81885
-2.69165
-1.81274
-0.933838
1.42822
3.35693
3.10059
1.67236
0.88501
0.12207
0.115967
-0.695801
-3.23486
-4.99268
-5.27954
-3.67432
-0.201416
2.72217
3.75366
3.41797
2.80762
2.54517
4.67529
8.23364
10.8276
13.6658
15.2527
16.1133
15.9119
13.4338
9.97314
6.63452
5.21851
4.89502
3.97949
1.2207
-4.25415
-10.1013
-14.0686
-16.1377
-16.7236
-16.6687
-16.3147
-15.5701
-14.5264
-13.0005
-12.5427
-10.9497
-9.06372
-7.07397
-5.13306
-4.96216
-5.45654
-5.80444
-5.79834
-4.57153
-2.49023
-0.140381
1.78833
2.00806
0.762939
-1.58081
-5.01099
-8.06274
-10.8582
-9.2041
-6.43921
-2.61841
-0.482178
-1.48926
-4.52271
-7.60498
-9.74731
-12.0178
-14.4531
-16.7175
-17.7673
-17.5049
-16.3025
-14.5386
-13.3057
-11.2488
-8.25195
-5.54199
-4.52881
-5.27954
-7.33032
-8.53882
-8.86841
-9.46655
-9.80225
-9.39331
-8.02612
-5.74341
-3.6377
-2.94189
-2.85645
-2.02637
-0.646973
1.30005
3.302
4.84009
5.13916
4.80347
3.80249
2.56348
1.88599
0.634766
-1.03149
-3.51563
-4.55322
-2.30103
1.2085
5.23682
6.68945
5.91431
4.50439
5.13306
6.21948
8.02002
9.21021
8.34351
7.65381
7.67212
9.44214
11.9629
13.8916
13.5193
10.5957
7.97729
6.58569
5.98145
6.32324
6.98853
6.72607
7.31201
10.1868
16.0278
24.4812
34.613
44.519
56.2561
70.7275
86.1206
100.458
111.768
118.573
119.83
116.394
107.758
96.1365
83.8318
71.5027
59.9243
49.8657
41.1133
34.8999
29.3457
23.7
18.3472
15.3931
13.9404
12.2986
10.2722
6.75659
2.72217
-1.07422
-4.99268
-7.8186
-9.7229
-9.68628
-8.8623
-7.97119
-8.40454
-9.49707
-10.6567
-11.8286
-13.0554
-14.6057
-16.1255
-17.1936
-17.6575
-18.3044
-18.6707
-20.1416
-21.0449
-20.9717
-19.2078
-16.3635
-13.8855
-11.853
-10.3149
-10.0342
-10.5347
-12.7197
-15.6677
-18.7256
-18.7561
-17.8345
-16.9617
-16.571
-15.9363
-15.5273
-14.3066
-13.0432
-12.5305
-11.9324
-11.3525
-10.5225
-8.8562
-5.95093
-4.75464
-5.2124
-6.84204
-9.198
-9.29565
-8.91724
-8.09937
-8.44727
-8.09326
-8.23364
-8.23364
-9.22241
-11.0168
-13.031
-14.5935
-15.2893
-15.2405
-15.0757
-15.4663
-15.625
-16.2964
-16.1804
-15.686
-14.1541
-11.4807
-9.375
-7.72705
-8.1665
-8.41064
-7.09839
-5.15747
-4.11987
-6.29272
-9.96094
-12.4695
-13.5986
-13.3789
-12.1216
-11.2244
-9.7229
-7.57446
-7.40967
-8.46558
-11.2549
-14.4043
-16.3635
-16.8823
-16.3818
-14.8926
-12.1582
-10.6873
-9.22241
-8.17261
-8.47778
-9.95483
-11.4014
-12.2742
-11.6272
-9.8877
-8.96606
-8.82568
-9.71069
-10.376
-8.6792
-5.78613
-2.93579
-0.836182
-1.33667
-3.6377
-4.81567
-4.85229
-4.49829
-4.38232
-5.26123
-6.99463
-8.70972
-6.35376
-3.17993
-0.317383
2.06299
2.01416
1.82495
2.06909
2.83203
2.36816
1.34277
0.689697
1.57471
3.08838
4.88281
5.36499
3.86353
1.11084
-1.54419
-3.38135
-5.63354
-7.54395
-8.22754
-8.11768
-6.32935
-4.35181
-2.771
-1.9104
-0.695801
1.2085
2.19727
2.81372
2.72217
1.50757
1.45264
2.30103
2.84424
2.69165
1.37939
-1.11084
-2.38647
-3.07617
-2.63672
-1.68457
-0.390625
1.34277
2.771
4.1626
6.16455
6.57349
6.64673
5.02319
3.66821
3.10669
4.63867
5.27344
5.68237
4.63257
2.72217
1.65405
1.03149
0.274658
-1.23901
-3.302
-5.63354
-6.79321
-7.09229
-6.15234
-4.79126
-3.70483
-2.74658
-2.47192
-2.64282
-2.99072
-3.22876
-2.28271
-1.33057
-0.341797
1.9165
4.10767
6.39648
7.85522
7.74536
6.53076
5.31616
5.57861
5.81055
7.30591
7.94678
7.69043
6.80542
5.32227
5.02319
4.94995
4.58984
3.1311
1.42212
0.286865
0.616455
1.52588
3.1189
5.41992
7.84302
9.71069
9.66187
8.19092
5.41992
2.09961
-0.476074
-2.51465
-3.83911
-3.97949
-5.51758
-7.50732
-9.66797
-10.0525
-8.00781
-5.94482
-4.58984
-3.96118
-3.87573
-3.43628
-3.97949
-5.11475
-5.96313
-6.16455
-4.87061
-3.36304
-3.49121
-4.74243
-7.18384
-9.61914
-10.5469
-9.81445
-8.87451
-7.48291
-7.05566
-7.60498
-7.76978
-8.30688
-7.85522
-6.64063
-5.98755
-6.2439
-8.36182
-10.8521
-13.5559
-12.8723
-9.41162
-4.53491
0.335693
3.67432
4.76074
4.39453
3.26538
1.9165
1.87988
2.92969
4.5105
4.30908
2.00195
-1.69067
-3.28979
-3.14941
-1.97754
-0.213623
0.720215
-0.317383
-2.13623
-5.896
-9.61304
-10.9009
-9.87549
-7.89795
-7.31812
-8.8623
-10.9131
-12.1887
-12.0056
-10.6018
-9.8999
-9.35059
-8.90503
-9.25293
-9.51538
-10.7605
-11.1328
-9.49097
-7.34253
-5.16968
-4.1626
-5.54199
-6.98853
-8.54492
-9.49097
-9.83887
-11.0107
-10.8337
-10.4431
-9.60693
-8.14819
-6.92749
-5.5603
-5.27344
-4.22974
-3.38745
-1.9043
-0.390625
0.476074
1.00098
1.94702
3.02734
4.67529
5.91431
5.47485
3.85132
1.80664
-0.805664
-1.70288
-3.18604
-4.21143
-3.61938
-0.964355
2.29492
6.45142
6.95801
5.0415
3.125
2.01416
2.0752
3.86963
4.79736
5.13916
4.60205
3.52173
2.28271
1.25122
1.13525
1.31226
1.70898
1.85547
1.95313
2.24609
3.62549
5.88379
8.07495
9.65576
10.5774
10.0281
9.11255
7.86133
6.90918
6.46973
6.63452
6.40259
5.71899
3.69263
2.09961
0.933838
0.43335
0.506592
0.231934
-0.695801
-2.03247
-4.3457
-6.82983
-8.88062
-10.553
-11.7981
-12.8418
-13.8672
-13.5803
-11.2061
-5.5603
2.15454
9.93042
21.2341
34.6313
49.9939
68.512
86.792
101.501
111.835
115.771
111.066
100.293
86.8591
74.1577
62.4573
54.7241
47.6257
41.272
35.1074
28.7659
22.0276
15.4175
8.5083
1.64795
-5.2124
-9.82056
-11.8591
-13.0615
-14.3982
-17.0593
-21.2952
-23.6267
-25.0793
-24.6521
-22.6685
-21.8872
-21.3989
-21.4111
-21.3074
-20.2698
-19.3665
-19.7815
-21.405
-23.0713
-24.762
-24.9207
-24.054
-23.0408
-22.8088
-23.6023
-25
-29.0771
-32.1045
-35.5042
-37.6648
-37.8479
-36.7859
-35.1135
-34.7717
-36.4929
-37.0544
-37.0056
-36.6699
-34.5642
-33.6731
-33.2825
-32.6721
-31.4636
-29.4922
-27.9541
-26.1536
-25.885
-26.9653
-27.8748
-28.7842
-29.0405
-28.9734
-29.5471
-30.8289
-30.7617
-29.5837
-28.1616
-26.0864
-24.6521
-23.4497
-20.8862
-17.627
-15.21
-14.27
-15.2466
-18.8599
-23.7671
-28.1494
-31.1523
-32.6172
-33.49
-31.1829
-27.7344
-24.3042
-22.5586
-24.762
-28.7292
-30.4749
-28.3569
-25.2808
-22.3572
-21.5759
-22.8638
-23.9075
-23.6084
-22.0337
-19.4946
-17.3828
-17.7856
-18.8477
-19.7937
-19.8181
-16.4246
-12.0422
-8.5083
-5.26123
-3.08228
-1.68457
-1.77612
-5.58472
-8.88672
-8.55103
-5.85938
-2.23389
-2.31934
-4.91943
-7.67212
-8.61206
-9.51538
-12.207
-15.686
-19.3298
-21.5576
-22.3816
-22.4182
-22.8699
-23.2178
-23.291
-23.1628
-21.5332
-19.043
-17.2913
-16.5649
-16.8396
-17.7917
-19.5496
-21.3989
-21.7834
-20.5566
-19.1833
-16.6199
-14.9841
-15.5029
-16.2109
-17.627
-17.4194
-15.1184
-11.908
-9.49707
-10.1013
-11.9873
-13.5681
-12.4695
-9.00269
-4.67529
-2.81372
-4.20532
-8.17261
-11.5601
-13.2996
-12.085
-10.4431
-9.5459
-10.3088
-11.3281
-11.9995
-12.1399
-11.4197
-9.43604
-7.48291
-5.78613
-4.6875
-4.48608
-4.88892
-3.63159
-1.98364
-1.01929
-0.952148
-1.0498
-1.81885
-2.16675
-3.16772
-6.23779
-7.77588
-7.95898
-6.45142
-4.26636
-4.36401
-5.35889
-7.33032
-8.05664
-7.52563
-6.9397
-6.18286
-5.68237
-4.79126
-4.1687
-3.94897
-3.94287
-5.10864
-6.98242
-8.02612
-8.87451
-8.6853
-8.42285
-8.58765
-9.63745
-11.3464
-13.501
-14.7705
-14.3433
-12.2131
-8.78906
-6.23779
-6.83594
-6.26221
-4.18701
-1.3855
2.11792
3.4668
3.01514
3.85742
5.44434
6.61621
5.45044
2.0752
-2.11792
-6.90308
-8.75244
-9.64355
-9.0271
-8.3374
-8.37402
-9.27124
-10.3271
-12.0789
-13.7085
-14.9963
-15.5762
-14.6667
-11.7249
-7.33643
-3.62549
-1.08032
-0.616455
-1.17188
-1.36719
-0.55542
0.946045
2.7832
4.94385
6.87256
7.65991
7.38525
5.99365
5.12085
4.80957
5.45654
6.91528
7.1167
6.604
5.02319
3.50952
2.75879
2.05078
1.89209
1.09863
0.00610352
-1.58691
-2.47192
-2.12402
0.134277
3.01514
5.77393
6.93359
5.71899
3.32642
1.81274
1.65405
2.54517
4.99268
9.75952
17.7246
31.5125
49.5483
68.4082
86.9263
103.137
116.034
125.024
128.265
124.274
115.588
102.509
88.916
77.9114
66.9617
57.8674
48.7305
40.0269
32.135
26.0071
21.2891
16.4612
12.2131
7.53784
3.59497
0.927734
-1.06201
-4.21143
-8.65479
-13.3728
-16.8335
-17.9443
-17.9382
-18.9148
-20.5994
-23.0408
-25.5005
-27.3132
-28.009
-27.7283
-26.9836
-26.0437
-26.5564
-27.7161
-28.9612
-28.9795
-28.1372
-26.9043
-25.9644
-26.2451
-26.947
-27.2888
-26.8738
-26.3489
-25.2197
-24.8779
-25.3662
-26.8127
-28.5461
-30.2124
-30.7251
-29.7485
-29.4067
-29.8462
-32.0251
-35.4004
-37.5
-37.2681
-35.3516
-32.1777
-29.9072
-29.6814
-29.4189
-28.6255
-26.9043
-25.3967
-25.061
-26.0498
-27.3743
-28.0884
-28.717
-26.4343
-22.7356
-16.3696
-10.614
-8.48389
-9.97925
-12.8906
-13.269
-13.1592
-12.1826
-12.7502
-13.9709
-15.3381
-16.4673
-18.0847
-20.5322
-22.1252
-21.9299
-21.3318
-20.874
-20.4895
-20.1843
-18.75
-16.0828
-14.3005
-12.7441
-13.3606
-14.9231
-16.2903
-18.3594
-19.6777
-22.2595
-23.6755
-23.23
-21.7773
-19.9219
-19.1956
-18.8293
-19.4336
-19.3909
-18.9148
-19.6228
-21.0388
-19.9524
-18.1396
-15.9729
-12.2192
-7.74536
-2.20947
5.67627
16.571
30.5603
47.5098
65.7959
82.605
94.7388
102.374
106.055
105.75
101.819
92.8467
81.073
67.8345
55.6824
45.7764
36.438
28.4119
20.9595
13.4766
5.76172
-1.5625
-8.3374
-12.2009
-12.5366
-11.3586
