# Supplementary material for: An adaptive singular spectrum analysis method for extracting brain rhythms of electroencephalography
Source: PeerJ. 2017 Jun 28;5:e3474. doi: 10.7717/peerj.3474 (PMC5493032; doi:10.7717/peerj.3474)
Supplement: Supplemental Information 1 — Descriptions of all the functions in the Matlab codes are as follows: EEG_SSA: The main function program func_embedding: This function is the time-delay embedding step. It maps the one-dimensional data onto a multidimensional trajectory matrix X using a sliding window. func_svd: This function is the SVD step in the SSA func_reconstruction: This function is the reconstruction stage in SSA based on the diagonal averaging step func_artifactsremoval: This function is the artifacts removal based on the grouping rule func_rhythmsextraction: This function is the alpha rhythm extraction based on the grouping rule func_EEGgenerationMPAmodel: This function is the simulation of EEG based on the MPA EEG model. [file peerj-05-3474-s001.zip › experimental EEG/raw EEG data/open9.xlsx]

## Sheet: Sheet1
102.789
101.74
100.195
98.584
97.2534
95.3369
93.1763
90.863
88.9343
88.031
87.9578
88.1165
88.5376
88.7329
88.446
88.1042
87.5549
86.6211
85.5652
84.2896
82.1838
80.719
80.011
80.5664
81.4392
82.3425
81.7871
80.3406
77.6672
74.6277
71.5759
68.7378
66.9922
64.5752
62.5244
65.448
68.8843
73.7671
76.2146
75.1648
73.3521
72.0215
72.467
72.8271
71.5027
70.1416
67.4988
66.1194
65.0085
63.9587
62.5122
60.614
59.6802
60.8887
62.2986
62.8357
61.676
59.906
59.7839
60.2112
59.0942
57.6538
55.6152
54.834
55.7739
55.9265
54.4556
53.4973
54.2664
57.0251
60.437
62.9089
62.5793
60.4919
58.252
56.1035
53.5889
52.2339
50.5493
48.4558
47.0459
45.6177
45.3308
45.0928
45.1355
43.7378
41.7908
40.1245
39.9109
40.9424
42.2729
43.4021
44.1467
45.2698
45.2698
44.0857
41.6565
38.4705
36.1816
36.2122
37.3535
39.4836
41.5527
41.7786
38.9526
35.5774
32.4036
30.4688
31.2744
31.9092
31.2866
29.6143
27.4292
24.408
23.114
23.2239
23.7183
24.231
24.115
22.5586
20.8313
20.1355
20.6604
21.2036
22.113
22.1863
21.4478
20.0439
18.7622
17.4377
17.45
18.9514
20.3064
20.813
20.1111
18.4509
17.2363
16.8091
17.6697
18.0664
18.689
19.7144
20.7275
21.9238
23.1384
22.345
20.6421
19.4214
17.6147
13.7878
11.6699
12.6038
15.4419
18.7134
19.281
15.9729
13.0981
13.3972
16.1682
19.4763
22.1741
23.4802
23.2422
22.3938
21.0632
19.8547
18.3838
16.0095
13.2996
10.6201
8.53271
7.44019
5.82275
4.73022
4.39453
4.29688
5.11475
5.68848
6.68945
7.86133
8.56934
8.82568
8.92944
9.06372
9.75342
11.2793
11.676
10.6812
8.26416
5.0415
2.9541
2.03247
3.39355
6.73218
10.2417
12.8845
12.7014
10.0159
6.64063
4.12598
3.95508
6.20117
8.6731
10.3943
9.69238
8.91724
8.27637
8.81348
10.9497
13.6292
14.3982
14.4165
13.3057
11.145
9.00269
8.12378
6.54297
5.9021
6.80542
9.31396
12.0178
13.3362
12.262
9.22241
6.19507
3.9978
1.84326
0.238037
-0.622559
0.177002
2.21558
4.85229
7.06787
7.72705
8.3252
9.41162
10.7239
12.4207
12.6343
11.0413
8.80737
6.66504
5.23682
4.6936
4.30298
3.80859
4.1626
5.18799
6.11572
7.44019
9.04541
10.3455
11.3831
12.7014
13.6047
14.0442
14.6118
15.1062
15.8813
18.1641
20.6726
22.6929
24.2859
25.0427
25.3784
25.1526
24.7681
22.76
20.0867
17.6697
15.0818
13.4094
13.3911
14.1479
14.7339
15.2771
15.4236
14.7766
14.8376
15.4114
15.1123
15.2954
14.3677
12.9395
11.145
9.43604
8.39844
7.6355
7.36694
7.53174
8.10547
8.53882
8.52051
8.00781
6.87256
6.98242
8.12378
8.69141
9.08203
8.17871
6.73828
6.43311
7.44019
8.79517
9.39941
7.61719
4.05884
-0.012207
-4.54712
-7.58057
-9.46045
-10.8093
-9.32007
-5.41382
-0.12207
5.59692
9.18579
10.4065
10.2783
9.83276
10.4492
10.4919
8.83789
8.38623
9.2041
10.2173
10.0891
6.69556
0.836182
-5.42603
-10.3577
-14.0564
-16.5649
-17.5049
-16.9556
-16.1499
-15.8569
-16.5161
-16.3452
-15.8936
-15.2527
-14.0503
-13.147
-12.2986
-11.438
-11.0352
-10.5408
-8.60596
-6.37817
-2.75269
0.671387
3.72314
5.27954
5.52368
3.66211
1.14136
-0.427246
-1.92871
-4.5166
-7.23267
-10.3149
-10.968
-8.80737
-5.18799
-1.33667
1.07422
2.45972
3.91235
4.54712
4.81567
4.06494
1.81885
-1.23291
-2.75269
-2.50854
-0.482178
2.61841
5.57251
8.37402
11.9568
15.5701
18.2983
18.7866
18.0908
16.9861
15.0452
12.9456
9.11865
4.32129
0.671387
-1.08643
-1.40381
-0.0854492
-0.421143
-4.22974
-6.62842
-7.14111
-6.16455
-2.27051
0.65918
2.89307
5.30396
7.2876
8.40454
8.49609
9.27124
11.1633
11.8958
11.1023
9.63135
8.48999
9.16138
11.1328
12.1704
12.1216
11.5906
9.81445
8.35571
6.12183
3.32642
0.0854492
-2.21558
-3.52783
-2.44751
0.280762
3.17993
5.06592
4.29688
3.41797
2.19727
1.86768
2.36816
2.9541
4.59595
6.62842
8.92334
10.6323
10.1563
8.84399
7.4707
6.02417
4.15039
2.30713
-0.164795
-2.03857
-2.33154
-2.31934
-1.75171
-2.11792
-3.19214
-4.42505
-5.78613
-7.21436
-6.96411
-5.44434
-4.53491
-5.13306
-6.81152
-8.29468
-8.24585
-7.22046
-6.62842
-9.24072
-12.5427
-14.0381
-12.793
-8.80127
-4.45557
-1.50146
-0.793457
-0.952148
-1.40381
-2.32544
-1.48315
0.561523
2.72827
5.31006
7.27539
8.65479
9.95483
9.87549
7.92236
4.6875
0.524902
-2.38037
-4.65698
-6.61011
-8.41064
-9.38721
-9.24683
-7.86743
-5.68848
-3.79639
-4.10156
-5.0415
-6.09741
-5.95093
-5.10254
-2.96021
-1.47705
-4.06494
-8.28857
-8.82568
-7.08008
-2.33154
3.10059
5.17578
7.36694
8.94775
9.87549
8.17871
4.6875
1.12915
-0.567627
-0.628662
-0.0427246
1.34277
3.19214
5.5481
7.70264
8.95386
9.90601
10.2539
9.77173
9.12476
8.37402
7.49512
7.35474
6.79932
6.51855
5.10864
3.08838
2.36816
2.70996
4.43115
7.19604
9.552
11.0535
12.2375
13.3118
14.5447
15.7959
16.3269
15.9546
15.3931
13.7329
12.9883
12.5977
12.7808
13.3179
14.1357
15.0085
16.4063
18.3594
20.7886
22.3816
23.5596
23.6511
23.6328
24.2371
25.2075
26.2268
26.2451
24.9207
21.7651
17.4194
12.5244
8.39233
6.35376
6.29272
6.03027
4.78516
1.45264
-2.72827
-5.82275
-6.9519
-7.05566
-6.39648
-5.84717
-6.80542
-8.25806
-7.31812
-4.98657
-0.854492
3.59497
5.06592
4.19312
2.23389
-0.152588
-1.59912
-1.54419
-0.866699
1.0376
2.91748
4.6814
6.29272
7.17773
6.58569
4.23584
0.610352
-2.70996
-5.88379
-7.09839
-7.72095
-7.65991
-7.34863
-6.38428
-4.98047
-3.2959
-1.62964
0.177002
2.88696
4.60205
5.66406
4.67529
2.66724
1.63574
2.44751
4.63257
6.39648
6.50024
5.58472
3.91846
3.54004
3.91846
5.84717
8.92334
12.1643
15.1733
17.6697
19.4641
21.0144
21.9482
21.4355
19.1772
16.217
15.6982
16.7236
19.7754
25.2197
33.1909
44.7021
57.2021
69.8975
82.782
92.7002
101.178
102.789
98.2361
89.8254
79.8767
69.7144
60.5408
51.1414
44.6289
38.6658
33.2764
27.7466
22.345
18.7988
16.8091
15.5823
15.0269
13.9343
10.9375
6.37207
0.317383
-4.87671
-6.83594
-6.43311
-4.65698
-4.10767
-4.38232
-6.15234
-8.25806
-11.5112
-14.9841
-17.7734
-19.0491
-18.5852
-16.4307
-14.0076
-11.9568
-9.16138
-7.2876
-5.3833
-4.02832
-3.33862
-3.04565
-3.70483
-3.36304
-2.91748
-2.98462
-3.65601
-5.61523
-8.03223
-9.23462
-8.58154
-6.52466
-3.52173
-1.53809
0.897217
3.08838
4.26025
3.78418
0.720215
-5.53589
-13.3423
-16.5466
-16.1804
-11.3525
-5.61523
-2.49023
-1.27563
0.0183105
1.14136
1.11084
-1.72729
-5.11475
-7.8125
-9.32007
-9.57642
-9.15527
-9.36279
-8.54492
-5.93872
-4.02832
-1.48315
-0.366211
0.201416
-0.164795
0.0671387
0.244141
0.3479
-0.170898
-2.28882
-4.58984
-7.66602
-10.8093
-13.3179
-14.7095
-15.0146
-12.8113
-10.907
-10.8582
-11.7798
-13.5437
-13.269
-11.4807
-10.4736
-11.0779
-13.1958
-14.2151
-12.7686
-9.75952
-6.34155
-3.71094
-3.03955
-3.00293
-2.2644
-0.531006
2.55737
5.95703
8.56934
9.96704
10.2478
10.6506
10.5347
9.41162
7.75757
4.67529
2.37427
1.86157
3.08228
4.73633
5.50537
4.1626
1.42212
-0.604248
-0.738525
-0.0732422
1.92871
4.02222
5.54199
4.98047
4.3396
2.46582
1.64795
1.33667
0.616455
-0.372314
-0.65918
-0.500488
0.415039
0.952148
1.01929
1.80054
2.79541
1.67236
-0.579834
-1.76392
-0.0610352
3.26538
6.36597
6.54907
4.18091
1.40991
-1.15967
-3.57666
-5.18799
-5.85327
-3.77197
-1.62354
0.0549316
1.28174
2.55127
3.72925
4.91333
5.05981
5.09033
4.28467
3.16772
0.549316
-2.89307
-5.34058
-6.20728
-4.78516
-3.58276
-3.97949
-4.64478
-4.92554
-4.21753
-2.99072
-2.74048
-1.51367
0.292969
2.63062
3.32031
1.15356
-4.00391
-8.81348
-10.2112
-6.99463
-2.00195
1.17188
0.0610352
-4.18091
-9.05151
-10.7056
-9.75342
-7.33032
-5.53589
-4.02222
-3.14941
-1.92261
-0.524902
0.640869
0.689697
0.921631
1.54419
2.4231
2.88696
2.03857
1.0498
0.55542
1.59912
3.94897
5.97534
6.61621
5.35889
3.10669
1.52588
1.66016
4.24194
7.17163
9.69849
11.0657
11.0779
10.9802
11.4746
11.8591
12.0422
11.3342
9.8877
8.30688
6.47583
4.99878
3.74756
2.92358
3.61328
4.43115
4.41895
2.4231
-0.292969
-2.14844
-1.30615
0.524902
1.34888
0.823975
-0.549316
-1.03149
-0.726318
1.69678
4.96216
6.70776
8.44116
8.5083
6.29883
3.17993
0.0244141
-3.17993
-4.50439
-3.38745
-2.11182
-1.80664
-1.15356
0.640869
1.42212
1.85547
1.41602
0.256348
0.0610352
-0.274658
-2.84424
-8.05054
-12.8296
-14.3372
-13.0005
-11.9873
-12.5732
-14.9231
-16.5955
-17.1631
-17.1021
-18.4875
-20.6299
-21.759
-21.8445
-19.9402
-17.6758
-15.3748
-13.8367
-11.792
-10.7239
-10.0159
-9.58252
-9.41772
-10.4309
-11.6577
-12.0239
-10.3882
-7.83081
-5.32837
-4.78516
-6.69556
-9.28345
-12.4939
-14.7583
-17.7429
-20.3003
-20.6177
-21.1853
-21.5454
-18.4998
-15.4541
-12.1704
-7.67212
-5.88989
-4.1687
-1.45264
1.58691
3.89404
2.88696
1.01929
-1.97144
-3.80249
-4.24194
-4.49219
-4.63867
-4.05273
-2.96021
-0.98877
0.317383
0.402832
-0.12207
-0.57373
-1.08032
-2.72217
-4.46777
-6.30493
-8.30688
-9.21631
-9.62524
-9.74121
-9.17358
-7.86133
-6.05469
-3.66211
-0.183105
3.06396
4.54102
3.95508
2.00806
-1.58691
-5.07813
-9.33838
-13.3057
-14.6851
-12.9028
-7.87964
-3.21045
0.0732422
1.75781
1.95923
1.63574
0.292969
-1.89209
-3.97949
-5.00488
-5.70679
-6.604
-8.75854
-10.6995
-10.9131
-10.1807
-8.56323
-7.33032
-8.08716
-9.25903
-9.80835
-8.61206
-5.93262
-3.76587
-2.93579
-4.36401
-5.47485
-5.11475
-2.50244
0.22583
1.49536
-0.10376
-2.83203
-5.47485
-7.05566
-7.18384
-6.54907
-6.2561
-6.15234
-6.50635
-7.17163
-7.87354
-7.31812
-6.02417
-4.77295
-3.14331
-2.88086
-4.10156
-7.10449
-9.48486
-9.39941
-8.89282
-8.88672
-10.968
-15.8752
-20.9229
-24.1272
-26.0559
-26.1292
-24.3713
-21.0205
-17.5964
-16.0278
-16.1255
-17.3645
-18.5852
-18.8904
-18.2312
-17.1326
-15.5579
-14.4775
-13.7268
-13.3484
-12.5366
-11.3037
-10.3394
-10.3577
-10.968
-11.6516
-11.7004
-12.4268
-12.3962
-12.8845
-13.8733
-14.1174
-15.3015
-13.8611
-8.92334
-1.70288
7.03125
18.6584
31.0913
45.0256
60.1196
74.9878
87.9517
100.098
109.668
114.343
111.151
103.265
90.7532
78.8574
68.1396
58.606
49.3408
41.1316
33.3008
26.5198
18.6401
9.15527
0.311279
-6.36597
-10.9924
-12.5549
-13.4094
-14.1479
-13.8672
-13.7024
-14.0747
-16.0095
-18.103
-18.9941
-20.575
-21.4355
-23.053
-24.3347
-23.8037
-21.4966
-19.7571
-21.3074
-25.5859
-30.7068
-32.6843
-30.6458
-26.7944
-22.9675
-20.4773
-19.4153
-18.0115
-16.156
-14.5264
-14.0259
-14.5203
-16.095
-17.4011
-18.1702
-19.1406
-19.6899
-20.5933
-21.4233
-21.9177
-21.8384
-21.3745
-21.0999
-21.4478
-22.522
-22.583
-22.0154
-21.4539
-21.8445
-24.2065
-26.6418
-28.0518
-28.0273
-26.3184
-24.6765
-23.0347
-22.4792
-24.2004
-25.5798
-26.2939
-25.5371
-23.2544
-21.5088
-19.812
-18.988
-18.3899
-18.1335
-17.7917
-18.7134
-19.0735
-19.1345
-19.8853
-20.1111
-19.9036
-19.043
-17.8528
-16.4124
-14.8682
-14.1052
-13.6414
-14.0015
-14.9719
-15.4114
-15.1306
-14.4287
-14.6729
-15.9668
-15.4358
-12.2437
-5.9021
2.39258
12.4146
23.5107
37.5366
53.7048
70.9656
88.0066
101.404
109.711
112.604
112.598
110.052
107.196
101.477
90.7349
78.2166
65.0818
53.7842
44.1406
36.0962
29.5105
22.6807
16.626
10.9497
5.67627
1.22681
-1.3916
-3.83911
-5.63965
-8.00781
-10.5164
-13.6414
-17.218
-19.9219
-22.9248
-24.5605
-25.4761
-25.4761
-25.5737
-26.3123
-28.2471
-31.0303
-32.9346
-33.5754
-34.1431
-33.9844
-33.6731
-33.7341
-33.0994
-31.5857
-29.248
-26.6663
-24.1211
-22.7173
-23.1628
-23.2666
-22.522
-20.8435
-18.158
-15.5579
-13.7634
-13.9343
-16.0156
-17.7307
-19.3909
-19.8303
-19.7998
-20.4346
-21.9299
-23.5229
-23.6023
-22.7722
-20.4773
-19.1895
-18.7866
-18.2007
-17.0532
-16.333
-15.6982
-16.7542
-17.865
-17.5659
-16.9922
-16.4124
-14.7888
-13.1226
-10.9497
-10.1929
-11.8347
-15.9546
-20.3979
-21.3196
-19.165
-15.509
-13.0554
-12.3779
-13.9832
-14.7156
-14.1418
-12.9211
-11.3586
-8.90503
-6.88477
-4.53491
-3.84521
-5.45654
-8.55103
-11.7004
-15.2039
-15.979
-15.4785
-14.6912
-14.1235
-15.4846
-16.5222
-17.8223
-17.7795
-17.1021
-17.2119
-16.8762
-14.2395
-10.9253
-8.94775
-9.07593
-12.6221
-16.8823
-16.2903
-12.7197
-9.40552
-5.17578
-3.30811
-4.64478
-7.22656
-10.3882
-12.97
-13.7085
-11.9629
-10.7483
-11.0474
-9.55811
-6.79321
-2.55737
0.0488281
0.299072
0.970459
0.317383
-1.0437
-2.86865
-5.97534
-6.89697
-4.97437
-2.41699
-0.170898
1.46484
3.20435
4.81567
7.33032
10.498
13.5864
16.1926
16.571
15.1855
14.0381
14.2517
15.5396
16.9678
17.2607
15.8752
13.9465
10.9009
6.57349
3.96729
3.27148
2.0874
2.68555
1.95923
0.634766
-0.0976563
1.19629
3.4668
6.85425
11.8347
18.7317
29.1443
42.2302
58.7036
78.0273
98.7366
120.929
142.206
160.229
170.63
172.821
167.236
152.893
137.286
121.466
104.395
89.2334
75.0732
61.1572
50.5981
41.748
35.7361
31.0303
24.707
17.7002
12.0728
7.17163
5.35278
3.60107
-0.22583
-5.16968
-10.1257
-14.624
-17.395
-19.1223
-19.0918
-20.1111
-20.9167
-23.0469
-25.5615
-28.1738
-29.5349
-31.604
-32.3914
-34.7412
-37.8479
-42.6453
-46.344
-49.6399
-50.8972
-50.0305
-46.6797
-42.804
-38.0371
-35.0708
-36.1572
-39.5203
-44.2078
-46.8933
-47.8882
-46.875
-46.9788
-48.8464
-47.1802
-43.689
-40.1184
-36.2488
-36.8164
-39.5569
-41.0706
-40.6067
-37.6465
-31.5857
-29.8218
-27.5146
-26.8188
-28.8086
-29.5166
-31.5186
-32.7332
-30.5237
-26.0803
-22.5037
-21.7285
-22.7966
-22.5708
-21.9421
-20.7764
-20.6604
-23.407
-26.0559
-27.3315
-27.2888
-24.8169
-22.9309
-18.8477
-15.1672
-11.4685
-11.2427
-15.5457
-18.7439
-20.0317
-18.7073
-14.7156
-12.5549
-12.0667
-11.0046
-13.7329
-16.9495
-19.4214
-20.343
-17.7185
-13.7634
-12.8174
-11.4441
-9.30176
-7.20825
-4.14429
-3.97339
-7.75146
-14.6057
-23.6084
-30.0659
-32.666
-31.2927
-27.6855
-24.8596
-22.6685
-22.1313
-20.0562
-16.98
-14.0747
-10.5347
-9.7229
-10.3149
-11.1145
-12.5061
-11.0168
-8.53271
-8.20313
-10.3027
-13.7329
-17.3279
-20.4468
-23.6511
-26.6663
-29.9561
-31.6772
-32.0251
-32.7332
-32.251
-31.8481
-31.7749
-31.1279
-29.8523
-26.6602
-22.4854
-18.3594
-15.9546
-14.0137
-10.8948
-8.83179
-7.44629
-11.4075
-16.3818
-20.3613
-19.9829
-17.1387
-14.5264
-14.4897
-14.8987
-13.7024
-8.38623
-2.4292
2.27661
6.09131
11.0046
14.679
16.9006
16.7419
15.0635
15.9668
18.3167
20.5383
20.2332
19.4458
17.4866
16.1682
17.1509
18.7561
21.2402
23.0469
22.937
20.1538
19.2993
17.7185
18.9209
22.4121
27.1851
32.2937
37.1277
38.1897
38.0493
39.3677
41.0828
43.9148
45.3613
