# Supplementary material for: An adaptive singular spectrum analysis method for extracting brain rhythms of electroencephalography
Source: PeerJ. 2017 Jun 28;5:e3474. doi: 10.7717/peerj.3474 (PMC5493032; doi:10.7717/peerj.3474)
Supplement: Supplemental Information 2 — 24 segments of eyes-open and eyes-closed EEG data, each segment consists of 1600 samples. [file peerj-05-3474-s002.zip]

Archive with 24 entries (24 files):
- close1.xlsx
- close10.xlsx
- close11.xlsx
- close12.xlsx
- close2.xlsx
- close3.xlsx
- close4.xlsx
- close5.xlsx
- close6.xlsx
- close7.xlsx
- close8.xlsx
- close9.xlsx
- open1.xlsx
- open10.xlsx
- open11.xlsx
- open12.xlsx
- open2.xlsx
- open3.xlsx
- open4.xlsx
- open5.xlsx
- open6.xlsx
- open7.xlsx
- open8.xlsx
- open9.xlsx
